# Supplementary material for: Mouse Models of Polyglutamine Diseases in Therapeutic Approaches: Review and Data Table. Part II
Source: Mol Neurobiol. 2012 Sep 4;46(2):430–66. doi: 10.1007/s12035-012-8316-3 (PMC3461214; doi:10.1007/s12035-012-8316-3)
Supplement: Supplementary file 10 — (XLSX 299 kb) [file 12035_2012_8316_MOESM10_ESM.xlsx]

## Sheet: Data table II
Number	Disease	Mouse model	General symptom	Phenotypes	Methods	Quantified parameter	MUT vs. WT	TREATMENT vs. MOCK	Therapeutic outcome	Drug/aim	Drug feature	Therapeutic strategy	Delivery route	Reference	Year	ID
1	SCA1	B05	M	Balance and coordination alterations	Rotarod	Latency to fall (s)	decreased	increased	B	Hsp70 overexpression	Heat shock protein	Clearance machinery: Chaperone related polyQ protein turnover	Cross	Over-expression of inducible HSP70 chaperone suppresses neuropathology and improves motor function in SCA1 mice	2001	1
2	SCA1	B05	N	Neuronal morphology alterations	Immunohistochemistry	PCs dendritic tree immunofluorescence intensity	decreased	increased	B	Hsp70 overexpression	Heat shock protein	Clearance machinery: Chaperone related polyQ protein turnover	Cross	Over-expression of inducible HSP70 chaperone suppresses neuropathology and improves motor function in SCA1 mice	2001
3	SCA1	B05	N	Neuronal morphology alterations	Immunohistochemistry	Heterotopic Purkinje cells presence	increased	decreased	B	Hsp70 overexpression	Heat shock protein	Clearance machinery: Chaperone related polyQ protein turnover	Cross	Over-expression of inducible HSP70 chaperone suppresses neuropathology and improves motor function in SCA1 mice	2001
4	SCA1	B05	N	polyQ protein aggregates	Immunohistochemistry	Purkinje cells with inclusions (%)	ND	not different	NB	Hsp70 overexpression	Heat shock protein	Clearance machinery: Chaperone related polyQ protein turnover	Cross	Over-expression of inducible HSP70 chaperone suppresses neuropathology and improves motor function in SCA1 mice	2001
5	SCA1	B05	M	Balance and coordination alterations	Rotarod	Latency to fall (s)	decreased	increased	B	anti-ataxin-1 shRNA	RNA interference reagent	Downregulation of polyQ protein expression	Stereotaxy	RNAi suppresses polyglutamine-induced neurodegeneration in a model of spinocerebellar ataxia	2004	1
6	SCA1	B05	N	Brain atrophy	Stereological measurement	Molecular layer thickness (μm)	decreased	increased	B	anti-ataxin-1 shRNA	RNA interference reagent	Downregulation of polyQ protein expression	Stereotaxy	RNAi suppresses polyglutamine-induced neurodegeneration in a model of spinocerebellar ataxia	2004
7	SCA1	B05	N	polyQ protein aggregates	Immunohistochemistry	Frequency of Atxn1 nuclear inclusions (%)	increased	decreased	B	anti-ataxin-1 shRNA	RNA interference reagent	Downregulation of polyQ protein expression	Stereotaxy	RNAi suppresses polyglutamine-induced neurodegeneration in a model of spinocerebellar ataxia	2004
8	SCA1	B05	N	Neuronal morphology alterations	Immunohistochemistry	PCs dendritic tree immunofluorescence intensity	decreased	increased	B	anti-ataxin-1 shRNA	RNA interference reagent	Downregulation of polyQ protein expression	Stereotaxy	RNAi suppresses polyglutamine-induced neurodegeneration in a model of spinocerebellar ataxia	2004
9	SCA1	B05	N	Neuronal physiology alterations	Immunohistochemistry	Level of polyQ protein: Atxn1 staining of Purkinje and molecular layers	increased	decreased	B	anti-ataxin-1 shRNA	RNA interference reagent	Downregulation of polyQ protein expression	Stereotaxy	RNAi suppresses polyglutamine-induced neurodegeneration in a model of spinocerebellar ataxia	2004
10	SCA1	B05	M	Balance and coordination alterations	Rotarod	Latency to fall (s)	decreased	increased	B	Neural Precursor Cells	Neuroprotectors	Cell therapy	Stereotaxy	Grafting neural precursor cells promotes functional recovery in an SCA1 mouse model	2009	1
11	SCA1	B05	M	Grip strength impairment	Grip strength meter	Grip strength (g)	decreased	increased	B	Neural Precursor Cells	Neuroprotectors	Cell therapy	Stereotaxy	Grafting neural precursor cells promotes functional recovery in an SCA1 mouse model	2009
12	SCA1	B05	N	Neuronal loss	Immunohistochemistry	Purkinje cells (total number in PC layer)	decreased	increased	B	Neural Precursor Cells	Neuroprotectors	Cell therapy	Stereotaxy	Grafting neural precursor cells promotes functional recovery in an SCA1 mouse model	2009
13	SCA1	B05	N	Neuronal morphology alterations	Stereological measurement	Heterotopic Purkinje cells (total number in granule cell and molecular layers)	increased	decreased	B	Neural Precursor Cells	Neuroprotectors	Cell therapy	Stereotaxy	Grafting neural precursor cells promotes functional recovery in an SCA1 mouse model	2009
14	SCA1	B05	N	Neuronal morphology alterations	Stereological measurement	Purkinje cell volume (μm3)	decreased	increased	B	Neural Precursor Cells	Neuroprotectors	Cell therapy	Stereotaxy	Grafting neural precursor cells promotes functional recovery in an SCA1 mouse model	2009
15	SCA1	B05	N	Neuronal morphology alterations	Stereological measurement	Sagittal extension of PC dendrites (μm)	decreased	increased	B	Neural Precursor Cells	Neuroprotectors	Cell therapy	Stereotaxy	Grafting neural precursor cells promotes functional recovery in an SCA1 mouse model	2009
16	SCA1	B05	N	Neuronal physiology alterations	Patch-clamp	Minimal membrane potential of PCs (mV)	ND	decreased	B	Neural Precursor Cells	Neuroprotectors	Cell therapy	Stereotaxy	Grafting neural precursor cells promotes functional recovery in an SCA1 mouse model	2009
17	SCA1	B05	N	Neuronal physiology alterations	Patch-clamp	Membrane potential of PCs (mV)	increased	decreased	B	Neural Precursor Cells	Neuroprotectors	Cell therapy	Stereotaxy	Grafting neural precursor cells promotes functional recovery in an SCA1 mouse model	2009
18	SCA1	B05	N	Neuronal morphology alterations	cerebellar slice cultures	dendritic arborations and dendritic atrophy	decreased	increased	B	TRTK12	S100B inhibitory peptide	Other	Intranasal	Glial S100B Protein Modulates Mutant Ataxin-1 Aggregation and Toxicity: TRTK12 Peptide, a Potential Candidate for SCA1 Therapy	2011	1
19	SCA1	B05	M	Balance and coordination alterations	Rotarod	Time (s)	ND	increased	B	TRTK12	S100B inhibitory peptide	Other	Intranasal	Glial S100B Protein Modulates Mutant Ataxin-1 Aggregation and Toxicity: TRTK12 Peptide, a Potential Candidate for SCA1 Therapy	2011
20	SCA1	B05	N	Neuronal physiology alterations	Western Blot	S100B level in the cerebellar particulate fractions	ND	decreased	B	TRTK12	S100B inhibitory peptide	Other	Intranasal	Glial S100B Protein Modulates Mutant Ataxin-1 Aggregation and Toxicity: TRTK12 Peptide, a Potential Candidate for SCA1 Therapy	2011
21	SCA1	B05	O	Body weight loss	Weight measurement	Body weight (g)	ND	not different	NB	TRTK12	S100B inhibitory peptide	Other	Intranasal	Glial S100B Protein Modulates Mutant Ataxin-1 Aggregation and Toxicity: TRTK12 Peptide, a Potential Candidate for SCA1 Therapy	2011
22	SCA1	B05	M	Balance and coordination alterations	Rotarod	Latency to fall (s)	decreased	partially increased	B	DiAP (acute treatment)	Potassium channel blocker	Other	Subcutaneous	Aminopyridines Correct Early Dysfunction and Delay Neurodegeneration in a Mouse Model of Spinocerebellar Ataxia Type 1	2011	1
23	SCA1	B05	M	Balance and coordination alterations	stationary thin rod	Thin rod (s)	decreased	not different	NB	DiAP (acute treatment)	Potassium channel blocker	Other	Subcutaneous	Aminopyridines Correct Early Dysfunction and Delay Neurodegeneration in a Mouse Model of Spinocerebellar Ataxia Type 2	2011
24	SCA1	B05	M	Grip strength impairment	Grip strength meter	Grip strength (g)	decreased	not different	NB	DiAP (acute treatment)	Potassium channel blocker	Other	Subcutaneous	Aminopyridines Correct Early Dysfunction and Delay Neurodegeneration in a Mouse Model of Spinocerebellar Ataxia Type 3	2011
25	SCA1	B05	N	Neuronal physiology alterations	Electrophysiology	PCs firing frequency	decreased	increased	B	DiAP (acute treatment)	Potassium channel blocker	Other	Subcutaneous	Aminopyridines Correct Early Dysfunction and Delay Neurodegeneration in a Mouse Model of Spinocerebellar Ataxia Type 4	2011
26	SCA1	B05	M	Balance and coordination alterations	Rotarod	Latency to fall (s)	decreased	increased	B	DiAP chronic treatment)	Potassium channel blocker	Other	Subcutaneous (Alzet miniosmotic pumps)	Aminopyridines Correct Early Dysfunction and Delay Neurodegeneration in a Mouse Model of Spinocerebellar Ataxia Type 5	2011	1
27	SCA1	B05	M	Balance and coordination alterations	stationary thin rod	Thin rod (s)	decreased	increased	B	DiAP chronic treatment)	Potassium channel blocker	Other	Subcutaneous (Alzet miniosmotic pumps)	Aminopyridines Correct Early Dysfunction and Delay Neurodegeneration in a Mouse Model of Spinocerebellar Ataxia Type 6	2011
28	SCA1	B05	M	Grip strength impairment	Grip strength meter	Grip strength (g)	decreased	increased	B	DiAP chronic treatment)	Potassium channel blocker	Other	Subcutaneous (Alzet miniosmotic pumps)	Aminopyridines Correct Early Dysfunction and Delay Neurodegeneration in a Mouse Model of Spinocerebellar Ataxia Type 7	2011
29	SCA1	B05	N	Neuronal physiology alterations	Electrophysiology	PCs firing frequency	decreased	increased	B	DiAP chronic treatment)	Potassium channel blocker	Other	Subcutaneous (Alzet miniosmotic pumps)	Aminopyridines Correct Early Dysfunction and Delay Neurodegeneration in a Mouse Model of Spinocerebellar Ataxia Type 8	2011
30	SCA1	B05	N	Neuronal morphology alterations	Immunohistochemistry	Thickness of the cerebellar molecular layer (um)	decreased	increased	B	DiAP chronic treatment)	Potassium channel blocker	Other	Subcutaneous (Alzet miniosmotic pumps)	Aminopyridines Correct Early Dysfunction and Delay Neurodegeneration in a Mouse Model of Spinocerebellar Ataxia Type 9	2011
31	SCA1	B05	N	Neuronal morphology alterations	Immunohistochemistry	PCs cell volume (um3)	decreased	increased	B	DiAP chronic treatment)	Potassium channel blocker	Other	Subcutaneous (Alzet miniosmotic pumps)	Aminopyridines Correct Early Dysfunction and Delay Neurodegeneration in a Mouse Model of Spinocerebellar Ataxia Type 10	2011
32	SCA1	B05	N	Neuronal morphology alterations	Immunohistochemistry	PCs spine density (um-1)	decreased	increased	B	DiAP chronic treatment)	Potassium channel blocker	Other	Subcutaneous (Alzet miniosmotic pumps)	Aminopyridines Correct Early Dysfunction and Delay Neurodegeneration in a Mouse Model of Spinocerebellar Ataxia Type 11	2011
33	SCA1	B05	N	Neuronal physiology alterations	Western Blot	BDNF level	decreased	increased	B	DiAP chronic treatment)	Potassium channel blocker	Other	Subcutaneous (Alzet miniosmotic pumps)	Aminopyridines Correct Early Dysfunction and Delay Neurodegeneration in a Mouse Model of Spinocerebellar Ataxia Type 12	2011
34	SCA1	B05	N	Neuronal physiology alterations	Western Blot	Level of polyQ protein: Densitometric level of cerebellar Atxn1	increased	not different	NB	DiAP chronic treatment)	Potassium channel blocker	Other	Subcutaneous (Alzet miniosmotic pumps)	Aminopyridines Correct Early Dysfunction and Delay Neurodegeneration in a Mouse Model of Spinocerebellar Ataxia Type 13	2011
35	SCA1	Sca1 154Q/2Q	M	Balance and coordination alterations	Rotarod	Latency to fall (s)	decreased	increased	B	Lithium carbonate	GSK3b inhibitor	Transcription regulation	Oral	Lithium therapy improves neurological function and hippocampal dendritic arborization in a spinocerebellar ataxia type 1 mouse model	2007	1
36	SCA1	Sca1 154Q/2Q	M	Locomotor impairment	Open field test	Total distance traveled (cm)	ND	not different	NB	Lithium carbonate	GSK3b inhibitor	Transcription regulation	Oral	Lithium therapy improves neurological function and hippocampal dendritic arborization in a spinocerebellar ataxia type 1 mouse model	2007
37	SCA1	Sca1 154Q/2Q	M	Locomotor impairment	Open field test	Time spent moving (s)	ND	not different	NB	Lithium carbonate	GSK3b inhibitor	Transcription regulation	Oral	Lithium therapy improves neurological function and hippocampal dendritic arborization in a spinocerebellar ataxia type 1 mouse model	2007
38	SCA1	Sca1 154Q/2Q	M	Locomotor impairment	Morris water maze	Swim speed (cm/s)	ND	not significant	NB	Lithium carbonate	GSK3b inhibitor	Transcription regulation	Oral	Lithium therapy improves neurological function and hippocampal dendritic arborization in a spinocerebellar ataxia type 1 mouse model	2007
39	SCA1	Sca1 154Q/2Q	C	Spatial learning deficits	Morris water maze	Time to reach platform (s)	increased	decreased	B	Lithium carbonate	GSK3b inhibitor	Transcription regulation	Oral	Lithium therapy improves neurological function and hippocampal dendritic arborization in a spinocerebellar ataxia type 1 mouse model	2007
40	SCA1	Sca1 154Q/2Q	C	Spatial learning deficits	Morris water maze	Time in training quadrant during probe test (s)	decreased	increased	B	Lithium carbonate	GSK3b inhibitor	Transcription regulation	Oral	Lithium therapy improves neurological function and hippocampal dendritic arborization in a spinocerebellar ataxia type 1 mouse model	2007
41	SCA1	Sca1 154Q/2Q	C	Pavlovian learning and memory	Contextual fear conditioning test	Time spent in freezing behavior (%)	decreased	increased	B	Lithium carbonate	GSK3b inhibitor	Transcription regulation	Oral	Lithium therapy improves neurological function and hippocampal dendritic arborization in a spinocerebellar ataxia type 1 mouse model	2007
42	SCA1	Sca1 154Q/2Q	C	Pavlovian learning and memory	Cued fear conditioning test	Time spent in freezing behavior (%)	decreased	not significant	NB	Lithium carbonate	GSK3b inhibitor	Transcription regulation	Oral	Lithium therapy improves neurological function and hippocampal dendritic arborization in a spinocerebellar ataxia type 1 mouse model	2007
43	SCA1	Sca1 154Q/2Q	N	Brain atrophy	Histochemistry	Morphology	ND	not different	NB	Lithium carbonate	GSK3b inhibitor	Transcription regulation	Oral	Lithium therapy improves neurological function and hippocampal dendritic arborization in a spinocerebellar ataxia type 1 mouse model	2007
44	SCA1	Sca1 154Q/2Q	N	polyQ protein aggregates	Immunohistochemistry	Purkinje and hippocampal neurons with inclusions (%)	increased	not different	NB	Lithium carbonate	GSK3b inhibitor	Transcription regulation	Oral	Lithium therapy improves neurological function and hippocampal dendritic arborization in a spinocerebellar ataxia type 1 mouse model	2007
45	SCA1	Sca1 154Q/2Q	N	Neuronal morphology alterations	Immunohistochemistry	PCs dendritic tree immunofluorescence intensity	decreased	not different	NB	Lithium carbonate	GSK3b inhibitor	Transcription regulation	Oral	Lithium therapy improves neurological function and hippocampal dendritic arborization in a spinocerebellar ataxia type 1 mouse model	2007
46	SCA1	Sca1 154Q/2Q	N	Neuronal morphology alterations	Immunohistochemistry	Number of basilar dendrites branch crossings at increasing distances from the soma (μm)	decreased	increased	B	Lithium carbonate	GSK3b inhibitor	Transcription regulation	Oral	Lithium therapy improves neurological function and hippocampal dendritic arborization in a spinocerebellar ataxia type 1 mouse model	2007
47	SCA1	Sca1 154Q/2Q	N	Neuronal morphology alterations	Immunohistochemistry	Number of apical dendrites branch crossings at increasing distances from the soma (μm)	decreased	increased	B	Lithium carbonate	GSK3b inhibitor	Transcription regulation	Oral	Lithium therapy improves neurological function and hippocampal dendritic arborization in a spinocerebellar ataxia type 1 mouse model	2007
48	SCA1	Sca1 154Q/2Q	N	Neuronal physiology alterations	Northern blot	Densitometric level of cerebellar Icmt/Pccmt mRNA	decreased	increased	B	Lithium carbonate	GSK3b inhibitor	Transcription regulation	Oral	Lithium therapy improves neurological function and hippocampal dendritic arborization in a spinocerebellar ataxia type 1 mouse model	2007
49	SCA1	Sca1 154Q/2Q	N	Neuronal physiology alterations	Western Blot	Densitometric level of cerebellar and hippocampal p-Ser-9-GSK3b	not different	increased	B	Lithium carbonate	GSK3b inhibitor	Transcription regulation	Oral	Lithium therapy improves neurological function and hippocampal dendritic arborization in a spinocerebellar ataxia type 1 mouse model	2007
50	SCA1	Sca1 154Q/2Q	N	Neuronal physiology alterations	Western Blot	Densitometric level of cerebellar and hippocampal p-Ser-473-Akt and p-Thr-308-Akt	not different	not different	NB	Lithium carbonate	GSK3b inhibitor	Transcription regulation	Oral	Lithium therapy improves neurological function and hippocampal dendritic arborization in a spinocerebellar ataxia type 1 mouse model	2007
51	SCA1	Sca1 154Q/2Q	O	Body weight loss	Weight measurement	Body weight over the time (g)	ND	partially decreased	DL	Lithium carbonate	GSK3b inhibitor	Transcription regulation	Oral	Lithium therapy improves neurological function and hippocampal dendritic arborization in a spinocerebellar ataxia type 1 mouse model	2007
52	SCA1	Sca1 154Q/2Q	M	Balance and coordination alterations	Rotarod	Latency to fall (s)	decreased	increased	B	Atxn1l overexpression	Mutant Ataxin-1 protein competitor	Neutralization of polyQ protein toxicity	Cross	Duplication of Atxn1l suppresses SCA1 neuropathology by decreasing incorporation of polyglutamine-expanded Atxn1 into native complexes	2007	1
53	SCA1	Sca1 154Q/2Q	N	polyQ protein aggregates	Immunohistochemistry	Purkinje cells with inclusions (%)	increased	increased	DL	Atxn1l overexpression	Mutant Ataxin-1 protein competitor	Neutralization of polyQ protein toxicity	Cross	Duplication of Atxn1l suppresses SCA1 neuropathology by decreasing incorporation of polyglutamine-expanded Atxn1 into native complexes	2007
54	SCA1	Sca1 154Q/2Q	N	Neuronal morphology alterations	Immunohistochemistry	PCs dendritic tree immunofluorescence intensity at increasing distances from the soma (μm)	decreased	increased	B	Atxn1l overexpression	Mutant Ataxin-1 protein competitor	Neutralization of polyQ protein toxicity	Cross	Duplication of Atxn1l suppresses SCA1 neuropathology by decreasing incorporation of polyglutamine-expanded Atxn1 into native complexes	2007
55	SCA1	Sca1 154Q/2Q	N	Neuronal loss	Immunohistochemistry	Average number of Purkinje cells per 250 μm	decreased	increased	B	Atxn1l overexpression	Mutant Ataxin-1 protein competitor	Neutralization of polyQ protein toxicity	Cross	Duplication of Atxn1l suppresses SCA1 neuropathology by decreasing incorporation of polyglutamine-expanded Atxn1 into native complexes	2007
56	SCA1	Sca1 154Q/2Q	O	Premature death	Observation	The average survival (weeks)	decreased	increased	B	Atxn1l overexpression	Mutant Ataxin-1 protein competitor	Neutralization of polyQ protein toxicity	Cross	Duplication of Atxn1l suppresses SCA1 neuropathology by decreasing incorporation of polyglutamine-expanded Atxn1 into native complexes	2007
57	SCA1	Sca1 154Q/2Q	N	Neuronal physiology alterations	Western Blot	Level of polyQ protein: Densitometric level of cerebellar Atxn1	ND	not significant	NB	Atxn1l overexpression	Mutant Ataxin-1 protein competitor	Neutralization of polyQ protein toxicity	Cross	Duplication of Atxn1l suppresses SCA1 neuropathology by decreasing incorporation of polyglutamine-expanded Atxn1 into native complexes	2007
58	SCA1	Sca1 154Q/2Q	N	Neuronal physiology alterations	Immunoprecipitation	Relative level of CIC-S and Ataxin-1 coimmunoprecipitated	ND	decreased	B	Atxn1l overexpression	Mutant Ataxin-1 protein competitor	Neutralization of polyQ protein toxicity	Cross	Duplication of Atxn1l suppresses SCA1 neuropathology by decreasing incorporation of polyglutamine-expanded Atxn1 into native complexes	2007
59	SCA1	Sca1 154Q/2Q	N	Neuronal physiology alterations	Gel filtration chromatography	Ratio of large to small Atxn1[154Q] complexes	ND	decreased	B	Atxn1l overexpression	Mutant Ataxin-1 protein competitor	Neutralization of polyQ protein toxicity	Cross	Duplication of Atxn1l suppresses SCA1 neuropathology by decreasing incorporation of polyglutamine-expanded Atxn1 into native complexes	2007
60	SCA1	Sca1 154Q/2Q	M	Balance and coordination alterations	Rotarod	Latency to fall (s)	decreased	increased	B	14-3-3ε depletion	Ataxin-1 protein interactor	Clearance machinery: polyQ protein turnover enhancement (UPS)	Cross	Regional rescue of spinocerebellar ataxia type 1 phenotypes by 14-3-3{varepsilon} haploinsufficiency in mice underscores complex pathogenicity in neurodegeneration	2011	1
61	SCA1	Sca1 154Q/2Q	M	Locomotor impairment	Open field test	Total distance traveled (cm)	decreased	increased	B	14-3-3ε depletion	Ataxin-1 protein interactor	Clearance machinery: polyQ protein turnover enhancement (UPS)	Cross	Regional rescue of spinocerebellar ataxia type 1 phenotypes by 14-3-3{varepsilon} haploinsufficiency in mice underscores complex pathogenicity in neurodegeneration	2011
62	SCA1	Sca1 154Q/2Q	N	Neuronal morphology alterations	Immunohistochemistry	PCs dendritic tree immunofluorescence intensity at increasing distances from the soma (μm)	decreased	increased	B	14-3-3ε depletion	Ataxin-1 protein interactor	Clearance machinery: polyQ protein turnover enhancement (UPS)	Cross	Regional rescue of spinocerebellar ataxia type 1 phenotypes by 14-3-3{varepsilon} haploinsufficiency in mice underscores complex pathogenicity in neurodegeneration	2011
63	SCA1	Sca1 154Q/2Q	N	Neuronal loss	Immunohistochemistry	Average number of Purkinje cells per 250 μm	decreased	increased	B	14-3-3ε depletion	Ataxin-1 protein interactor	Clearance machinery: polyQ protein turnover enhancement (UPS)	Cross	Regional rescue of spinocerebellar ataxia type 1 phenotypes by 14-3-3{varepsilon} haploinsufficiency in mice underscores complex pathogenicity in neurodegeneration	2011
64	SCA1	Sca1 154Q/2Q	N	Neuronal physiology alterations	Western Blot	Level of polyQ protein: Densitometric level of cerebellar Atxn1	ND	decreased	B	14-3-3ε depletion	Ataxin-1 protein interactor	Clearance machinery: polyQ protein turnover enhancement (UPS)	Cross	Regional rescue of spinocerebellar ataxia type 1 phenotypes by 14-3-3{varepsilon} haploinsufficiency in mice underscores complex pathogenicity in neurodegeneration	2011
65	SCA1	Sca1 154Q/2Q	N	Neuronal physiology alterations	Gel filtration chromatography	Ratio of large to small Atxn1[154Q] complexes in cerebellum	ND	decreased	B	14-3-3ε depletion	Ataxin-1 protein interactor	Clearance machinery: polyQ protein turnover enhancement (UPS)	Cross	Regional rescue of spinocerebellar ataxia type 1 phenotypes by 14-3-3{varepsilon} haploinsufficiency in mice underscores complex pathogenicity in neurodegeneration	2011
66	SCA1	Sca1 154Q/2Q	N	Neuronal physiology alterations	Gel filtration chromatography	Ratio of large to small Atxn1[2Q] complexes in cerebellum	ND	not significant	NB	14-3-3ε depletion	Ataxin-1 protein interactor	Clearance machinery: polyQ protein turnover enhancement (UPS)	Cross	Regional rescue of spinocerebellar ataxia type 1 phenotypes by 14-3-3{varepsilon} haploinsufficiency in mice underscores complex pathogenicity in neurodegeneration	2011
67	SCA1	Sca1 154Q/2Q	O	Premature death	Observation	The average survival (days)	ND	not different	NB	14-3-3ε depletion	Ataxin-1 protein interactor	Clearance machinery: polyQ protein turnover enhancement (UPS)	Cross	Regional rescue of spinocerebellar ataxia type 1 phenotypes by 14-3-3{varepsilon} haploinsufficiency in mice underscores complex pathogenicity in neurodegeneration	2011
68	SCA1	Sca1 154Q/2Q	O	Body weight loss	Weight measurement	Body weight over the time (g)	decreased	not different	NB	14-3-3ε depletion	Ataxin-1 protein interactor	Clearance machinery: polyQ protein turnover enhancement (UPS)	Cross	Regional rescue of spinocerebellar ataxia type 1 phenotypes by 14-3-3{varepsilon} haploinsufficiency in mice underscores complex pathogenicity in neurodegeneration	2011
69	SCA1	Sca1 154Q/2Q	O	Respiration impairment	Breathing measurement	Average breathing rate per minute at 33 weeks	increased	not different	NB	14-3-3ε depletion	Ataxin-1 protein interactor	Clearance machinery: polyQ protein turnover enhancement (UPS)	Cross	Regional rescue of spinocerebellar ataxia type 1 phenotypes by 14-3-3{varepsilon} haploinsufficiency in mice underscores complex pathogenicity in neurodegeneration	2011
70	SCA1	Sca1 154Q/2Q	N	polyQ protein aggregates	Stereological measurement	Single vs. Multiple nuclear inclusions ratio	ND	not significant	NB	Bone marrow-derived cells		Cell therapy	Transplantation	Cellular fusion for gene delivery to SCA1 affected Purkinje neurons	2011	1
71	SCA1	Sca1 154Q/2Q	N	polyQ protein aggregates	Stereological measurement	% total nuclear inclusions	ND	decreased	B	Bone marrow-derived cells		Cell therapy	Transplantation	Cellular fusion for gene delivery to SCA1 affected Purkinje neurons	2011
72	SCA1	Sca1 154Q/2Q	N	Neuronal loss	Stereological measurement	Purkinje neuron cell count	ND	increased	B	Bone marrow-derived cells		Cell therapy	Transplantation	Cellular fusion for gene delivery to SCA1 affected Purkinje neurons	2011
73	SCA1	Sca1 154Q/2Q	N	Brain atrophy	Stereological measurement	Molecular layer thickness (μm)	decreased	not different	NB	Bone marrow-derived cells		Cell therapy	Transplantation	Cellular fusion for gene delivery to SCA1 affected Purkinje neurons	2011
74	SCA1	Sca1 154Q/2Q	N	Neuronal physiology alterations	ELISA	Egf protein level in brainstem	not different	increased	B	Fixed-speed rotarod apparatus	Exercise regimen	Enviromental enrichment-induced neuroprotection	-	Exercise and Genetic Rescue of SCA1 via the Transcriptional Repressor Capicua	2011	1
75	SCA1	Sca1 154Q/2Q	N	Neuronal physiology alterations	RT-PCR, Western Blot	Capicua expression in brainstem	decreased	decreased	B	Fixed-speed rotarod apparatus	Exercise regimen	Enviromental enrichment-induced neuroprotection	-	Exercise and Genetic Rescue of SCA1 via the Transcriptional Repressor Capicua	2011
76	SCA1	Sca1 154Q/2Q	O	Premature death	Observation	Percent survival	decreased	increased	B	Fixed-speed rotarod apparatus	Exercise regimen	Enviromental enrichment-induced neuroprotection	-	Exercise and Genetic Rescue of SCA1 via the Transcriptional Repressor Capicua	2011
77	SCA1	Sca1 154Q/2Q	M	Locomotor impairment	Open field test	Total distance traveled (cm)	decreased	increased	B	Capicua depletion	Ataxin-1 protein interactor	Transcription regulation	Cross	Exercise and Genetic Rescue of SCA1 via the Transcriptional Repressor Capicua	2011	1
78	SCA1	Sca1 154Q/2Q	M	Balance and coordination alterations	Dowel test	# of side touches in 2 min	decreased	increased	B	Capicua depletion	Ataxin-1 protein interactor	Transcription regulation	Cross	Exercise and Genetic Rescue of SCA1 via the Transcriptional Repressor Capicua	2011
79	SCA1	Sca1 154Q/2Q	M	Balance and coordination alterations	Rotarod	Time to fall	decreased	increased	B	Capicua depletion	Ataxin-1 protein interactor	Transcription regulation	Cross	Exercise and Genetic Rescue of SCA1 via the Transcriptional Repressor Capicua	2011
80	SCA1	Sca1 154Q/2Q	N	Neuronal loss	Stereological measurement	Number of Purkinje cells	decreased	increased	B	Capicua depletion	Ataxin-1 protein interactor	Transcription regulation	Cross	Exercise and Genetic Rescue of SCA1 via the Transcriptional Repressor Capicua	2011
81	SCA1	Sca1 154Q/2Q	C	Pavlovian learning and memory	Conditioned fear assay	% time freezing	decreased	increased	B	Capicua depletion	Ataxin-1 protein interactor	Transcription regulation	Cross	Exercise and Genetic Rescue of SCA1 via the Transcriptional Repressor Capicua	2011
82	SCA1	Sca1 154Q/2Q	O	Premature death	Observation	% survival	decreased	increased	B	Capicua depletion	Ataxin-1 protein interactor	Transcription regulation	Cross	Exercise and Genetic Rescue of SCA1 via the Transcriptional Repressor Capicua	2011
83	SCA1	Sca1 154Q/2Q	O	Body weight loss	Weight measurement	body weight (g)	decreased	increased	B	Capicua depletion	Ataxin-1 protein interactor	Transcription regulation	Cross	Exercise and Genetic Rescue of SCA1 via the Transcriptional Repressor Capicua	2011
84	SCA1	Sca1 154Q/2Q	N	Neuronal physiology alterations	Real-time quantitative RT-PCR	Transcriptional changes: genes expression levels	changed	restored	B	Capicua depletion	Ataxin-1 protein interactor	Transcription regulation	Cross	Exercise and Genetic Rescue of SCA1 via the Transcriptional Repressor Capicua	2011
85	SCA1	Sca1 154Q/2Q	M	Balance and coordination alterations	Rotarod	Time on rotarod (s)	decreased	increased	B	VEGF overexpression	Neurotrophic factor	Neurotrophic factor-induced neuroprotection	Cross	Vascular endothelial growth factor ameliorates the ataxic phenotype in a mouse model of spinocerebellar ataxia type 1	2011	1
86	SCA1	Sca1 154Q/2Q	N	Brain atrophy	Stereological measurement	Width of cerebellar molecular layer (μm)	decreased	increased	B	VEGF overexpression	Neurotrophic factor	Neurotrophic factor-induced neuroprotection	Cross	Vascular endothelial growth factor ameliorates the ataxic phenotype in a mouse model of spinocerebellar ataxia type 2	2011
87	SCA1	Sca1 154Q/2Q	N	Brain atrophy	Immunohistochemistry	Cerebellar microvessel density	decreased	increased	B	VEGF overexpression	Neurotrophic factor	Neurotrophic factor-induced neuroprotection	Cross	Vascular endothelial growth factor ameliorates the ataxic phenotype in a mouse model of spinocerebellar ataxia type 3	2011
88	SCA1	Sca1 154Q/2Q	N	Brain atrophy	Immunohistochemistry	Staining intensity of calbindin	decreased	increased	B	VEGF overexpression	Neurotrophic factor	Neurotrophic factor-induced neuroprotection	Cross	Vascular endothelial growth factor ameliorates the ataxic phenotype in a mouse model of spinocerebellar ataxia type 4	2011
89	SCA1	Sca1 154Q/2Q	M	Balance and coordination alterations	Rotarod	Time on rotarod (s)	decreased	increased	B	Rekombinant VEGF	Neurotrophic factor	Neurotrophic factor-induced neuroprotection	Intracerebroventricular osmotic pump	Vascular endothelial growth factor ameliorates the ataxic phenotype in a mouse model of spinocerebellar ataxia type 5	2011	1
90	SCA1	Sca1 154Q/2Q	N	Brain atrophy	Immunohistochemistry	Cerebellar vessel total length and density	decreased	increased	B	Rekombinant VEGF	Neurotrophic factor	Neurotrophic factor-induced neuroprotection	Intracerebroventricular osmotic pump	Vascular endothelial growth factor ameliorates the ataxic phenotype in a mouse model of spinocerebellar ataxia type 6	2011
91	SCA1	Sca1 154Q/2Q	N	Brain atrophy	Immunohistochemistry	Staining intensity of calbindin	decreased	increased	B	Rekombinant VEGF	Neurotrophic factor	Neurotrophic factor-induced neuroprotection	Intracerebroventricular osmotic pump	Vascular endothelial growth factor ameliorates the ataxic phenotype in a mouse model of spinocerebellar ataxia type 7	2011
92	SCA2	SCA2 58Q	M	Balance and coordination alterations	Beam walk test	Latency to traverse the beam (s)	increased	decreased	B	Dantrolene	Ca2+ channel inhibitor	Ca2+: intracellular level modulation	Oral	Deranged calcium signaling and neurodegeneration in spinocerebellar ataxia type 2	2009	1
93	SCA2	SCA2 58Q	M	Balance and coordination alterations	Beam walk test	Number of foot slips	increased	decreased	B	Dantrolene	Ca2+ channel inhibitor	Ca2+: intracellular level modulation	Oral	Deranged calcium signaling and neurodegeneration in spinocerebellar ataxia type 2	2009
94	SCA2	SCA2 58Q	M	Balance and coordination alterations	Beam walk test	Crawling behavior	increased	decreased	B	Dantrolene	Ca2+ channel inhibitor	Ca2+: intracellular level modulation	Oral	Deranged calcium signaling and neurodegeneration in spinocerebellar ataxia type 2	2009
95	SCA2	SCA2 58Q	M	Balance and coordination alterations	Rotarod	Latency to fall (s)	decreased	increased	B	Dantrolene	Ca2+ channel inhibitor	Ca2+: intracellular level modulation	Oral	Deranged calcium signaling and neurodegeneration in spinocerebellar ataxia type 2	2009
96	SCA2	SCA2 58Q	N	Neuronal morphology alterations	Immunohistochemistry	Calbindin immunostaining of PCs soma and dendritic tree	decreased	increased	B	Dantrolene	Ca2+ channel inhibitor	Ca2+: intracellular level modulation	Oral	Deranged calcium signaling and neurodegeneration in spinocerebellar ataxia type 2	2009
97	SCA2	SCA2 58Q	N	Neuronal loss	Stereological measurement	Average number of Purkinje cells	decreased	increased	B	Dantrolene	Ca2+ channel inhibitor	Ca2+: intracellular level modulation	Oral	Deranged calcium signaling and neurodegeneration in spinocerebellar ataxia type 2	2009
98	SCA2	SCA2 58Q	N	Brain atrophy	Stereological measurement	Molecular layer thickness (μm)	not significant	not significant	NB	Dantrolene	Ca2+ channel inhibitor	Ca2+: intracellular level modulation	Oral	Deranged calcium signaling and neurodegeneration in spinocerebellar ataxia type 2	2009
99	SCA2	SCA2 58Q	O	Internal organs pathology	Histochemistry	Inflammation score in liver, heart, skeletal muscle	ND	partially increased	DL	Dantrolene	Ca2+ channel inhibitor	Ca2+: intracellular level modulation	Oral	Deranged calcium signaling and neurodegeneration in spinocerebellar ataxia type 2	2009
100	SCA2	SCA2 58Q	M	Balance and coordination alterations	Rotarod	Latency to fall (s)	decreased	increased	B	hMSCs	Human mesenchymal stem cell	Cell therapy	Transplantation (intravenous)	Mesenchymal stem cell transplantation ameliorates motor function deterioration of spinocerebellar ataxia by rescuing cerebellar Purkinje cells	2011	1
101	SCA2	SCA2 58Q	N	Neuronal loss	Stereological measurement	Relative Purkinje cells in cerebellum (%)	decreased	increased	B	hMSCs	Human mesenchymal stem cell	Cell therapy	Transplantation (intravenous)	Mesenchymal stem cell transplantation ameliorates motor function deterioration of spinocerebellar ataxia by rescuing cerebellar Purkinje cells	2011
102	SCA2	SCA2 58Q	M	Balance and coordination alterations	Rotarod	Latency to fall (s)	decreased	not different	NB	hMSCs	Human mesenchymal stem cell	Cell therapy	Transplantation (intracranial)	Mesenchymal stem cell transplantation ameliorates motor function deterioration of spinocerebellar ataxia by rescuing cerebellar Purkinje cells	2011
103	SCA2	SCA2 58Q	N	Neuronal loss	Stereological measurement	Relative Purkinje cells in cerebellum (%)	decreased	increased	B	hMSCs	Human mesenchymal stem cell	Cell therapy	Transplantation (intracranial)	Mesenchymal stem cell transplantation ameliorates motor function deterioration of spinocerebellar ataxia by rescuing cerebellar Purkinje cells	2011
104	SCA3	polyQ69	M	Balance and coordination alterations	Rotarod	Latency to fall (s)	ND	increased	B	CRAG overexpression	Ubiquitin-proteasome system activator	Clearance machinery: polyQ protein turnover enhancement (UPS)	Stereotaxy (lentiviral)	Lentivector-mediated rescue from cerebellar ataxia in a mouse model of spinocerebellar ataxia	2008	1
105	SCA3	polyQ69	M	Balance and coordination alterations	Rotarod	Latency to fall (s)	ND	increased	B	CRAG overexpression	Ubiquitin-proteasome system activator	Clearance machinery: polyQ protein turnover enhancement (UPS)	Stereotaxy (lentiviral)	Lentivector-mediated rescue from cerebellar ataxia in a mouse model of spinocerebellar ataxia	2008
106	SCA3	polyQ69	M	Gait alteration	Footprint test	Abnormal footprint pattern	ND	decreased	B	CRAG overexpression	Ubiquitin-proteasome system activator	Clearance machinery: polyQ protein turnover enhancement (UPS)	Stereotaxy (lentiviral)	Lentivector-mediated rescue from cerebellar ataxia in a mouse model of spinocerebellar ataxia	2008
107	SCA3	polyQ69	N	polyQ protein aggregates	Immunohistochemistry	Number of HA-tagged Atxn3[Q69] inclusions (/100 μm) in cerebellum	ND	decreased	B	CRAG overexpression	Ubiquitin-proteasome system activator	Clearance machinery: polyQ protein turnover enhancement (UPS)	Stereotaxy (lentiviral)	Lentivector-mediated rescue from cerebellar ataxia in a mouse model of spinocerebellar ataxia	2008
108	SCA3	polyQ69	N	polyQ protein aggregates	Stereological measurement	Area of inclusions (μm2)	ND	decreased	B	CRAG overexpression	Ubiquitin-proteasome system activator	Clearance machinery: polyQ protein turnover enhancement (UPS)	Stereotaxy (lentiviral)	Lentivector-mediated rescue from cerebellar ataxia in a mouse model of spinocerebellar ataxia	2008
109	SCA3	polyQ69	N	Neuronal morphology alterations	Immunohistochemistry	PCs dendritic tree extension	ND	increased	B	CRAG overexpression	Ubiquitin-proteasome system activator	Clearance machinery: polyQ protein turnover enhancement (UPS)	Stereotaxy (lentiviral)	Lentivector-mediated rescue from cerebellar ataxia in a mouse model of spinocerebellar ataxia	2008
110	SCA3	polyQ69	N	Neuronal morphology alterations	Immunohistochemistry	Heterotopic Purkinje cells presence	ND	decreased	B	CRAG overexpression	Ubiquitin-proteasome system activator	Clearance machinery: polyQ protein turnover enhancement (UPS)	Stereotaxy (lentiviral)	Lentivector-mediated rescue from cerebellar ataxia in a mouse model of spinocerebellar ataxia	2008
111	SCA3	MJD84.2	M	Balance and coordination alterations	Beam walk test	Latency to traverse the beam (s)	increased	decreased	B	Dantrolene	Ca2+ channel inhibitor	Ca2+: intracellular level modulation	Oral	Deranged calcium signaling and neurodegeneration in spinocerebellar ataxia type 3	2008	1
112	SCA3	MJD84.2	M	Balance and coordination alterations	Beam walk test	Number of foot slips	increased	decreased	B	Dantrolene	Ca2+ channel inhibitor	Ca2+: intracellular level modulation	Oral	Deranged calcium signaling and neurodegeneration in spinocerebellar ataxia type 3	2008
113	SCA3	MJD84.2	M	Balance and coordination alterations	Beam walk test	Crawling behavior	increased	decreased	B	Dantrolene	Ca2+ channel inhibitor	Ca2+: intracellular level modulation	Oral	Deranged calcium signaling and neurodegeneration in spinocerebellar ataxia type 3	2008
114	SCA3	MJD84.2	M	Gait alteration	Footprint test	Stride length (cm)	decreased	increased	B	Dantrolene	Ca2+ channel inhibitor	Ca2+: intracellular level modulation	Oral	Deranged calcium signaling and neurodegeneration in spinocerebellar ataxia type 3	2008
115	SCA3	MJD84.2	M	Gait alteration	Footprint test	Frontpaw/hindpaw overlap (cm)	increased	not different	NB	Dantrolene	Ca2+ channel inhibitor	Ca2+: intracellular level modulation	Oral	Deranged calcium signaling and neurodegeneration in spinocerebellar ataxia type 3	2008
116	SCA3	MJD84.2	N	Neuronal loss	Immunohistochemistry	Average pontine nuclei neuronal count	decreased	increased	B	Dantrolene	Ca2+ channel inhibitor	Ca2+: intracellular level modulation	Oral	Deranged calcium signaling and neurodegeneration in spinocerebellar ataxia type 3	2008
117	SCA3	MJD84.2	N	Neuronal loss	Immunohistochemistry	Average substantia nigra TH+ neuronal count	decreased	increased	B	Dantrolene	Ca2+ channel inhibitor	Ca2+: intracellular level modulation	Oral	Deranged calcium signaling and neurodegeneration in spinocerebellar ataxia type 3	2008
118	SCA3	MJD84.2	N	Brain atrophy	Weight measurement	Brain weight (g)	decreased	not significant	NB	Dantrolene	Ca2+ channel inhibitor	Ca2+: intracellular level modulation	Oral	Deranged calcium signaling and neurodegeneration in spinocerebellar ataxia type 3	2008
119	SCA3	70.61 CAG	M	Balance and coordination alterations	Rotarod	Latency to fall (s)	decreased	increased	B	Temsirolimus (CCI-779)	mTOR inhibitor	Clearance machinery: polyQ protein turnover enhancement (autophagy)	Intraperitoneal	Autophagy induction reduces mutant ataxin-3 levels and toxicity in a mouse model of spinocerebellar ataxia type 3	2010	1
120	SCA3	70.61 CAG	N	polyQ protein aggregates	Immunohistochemistry	Mean number of aggregates in motor cortex (/field)	ND	decreased	B	Temsirolimus (CCI-779)	mTOR inhibitor	Clearance machinery: polyQ protein turnover enhancement (autophagy)	Intraperitoneal	Autophagy induction reduces mutant ataxin-3 levels and toxicity in a mouse model of spinocerebellar ataxia type 3	2010
121	SCA3	70.61 CAG	N	Neuronal physiology alterations	Western Blot	Level of polyQ protein: Densitometric level of Atxn3 in nuclear and cytoplasmic fractions, total brain extracts	ND	not different	NB	Temsirolimus (CCI-779)	mTOR inhibitor	Clearance machinery: polyQ protein turnover enhancement (autophagy)	Intraperitoneal	Autophagy induction reduces mutant ataxin-3 levels and toxicity in a mouse model of spinocerebellar ataxia type 3	2010
122	SCA3	70.61 CAG	N	Neuronal physiology alterations	Western Blot	Level of polyQ protein: Densitometric level of Atxn3[70Q] in nuclear fraction, total brain extracts	ND	not different	NB	Temsirolimus (CCI-779)	mTOR inhibitor	Clearance machinery: polyQ protein turnover enhancement (autophagy)	Intraperitoneal	Autophagy induction reduces mutant ataxin-3 levels and toxicity in a mouse model of spinocerebellar ataxia type 3	2010
123	SCA3	70.61 CAG	N	Neuronal physiology alterations	Western Blot	Level of polyQ protein: Densitometric level of Atxn3[70Q] in cytoplasmic fraction, total brain extracts	ND	decreased	B	Temsirolimus (CCI-779)	mTOR inhibitor	Clearance machinery: polyQ protein turnover enhancement (autophagy)	Intraperitoneal	Autophagy induction reduces mutant ataxin-3 levels and toxicity in a mouse model of spinocerebellar ataxia type 3	2010
124	SCA3	70.61 CAG	N	Neuronal physiology alterations	Microarray	Transcriptional changes: relative expression levels	changed	partially normalized	B	Temsirolimus (CCI-779)	mTOR inhibitor	Clearance machinery: polyQ protein turnover enhancement (autophagy)	Intraperitoneal	Autophagy induction reduces mutant ataxin-3 levels and toxicity in a mouse model of spinocerebellar ataxia type 3	2010
125	SCA3	ataxin-3-Q79	M	Balance and coordination alterations	Rotarod	Latency to fall (s)	decreased	increased	B	Sodium butyrate	HDAC inhibitor	Transcription regulation	Intraperitoneal	HDAC inhibitor sodium butyrate reverses transcriptional downregulation and ameliorates ataxic symptoms in a transgenic mouse model of SCA3	2011	1
126	SCA3	ataxin-3-Q79	M	Locomotor impairment	Open field test	Number of crossed squares (/min)	decreased	increased	B	Sodium butyrate	HDAC inhibitor	Transcription regulation	Intraperitoneal	HDAC inhibitor sodium butyrate reverses transcriptional downregulation and ameliorates ataxic symptoms in a transgenic mouse model of SCA3	2011
127	SCA3	ataxin-3-Q79	M	Gait alteration	Footprint test	Abnormal footprint pattern	increased	decreased	B	Sodium butyrate	HDAC inhibitor	Transcription regulation	Intraperitoneal	HDAC inhibitor sodium butyrate reverses transcriptional downregulation and ameliorates ataxic symptoms in a transgenic mouse model of SCA3	2011
128	SCA3	ataxin-3-Q79	N	Neuronal morphology alterations	Immunohistochemistry	Calbindin immunostaining of PCs dendritic tree	decreased	increased	B	Sodium butyrate	HDAC inhibitor	Transcription regulation	Intraperitoneal	HDAC inhibitor sodium butyrate reverses transcriptional downregulation and ameliorates ataxic symptoms in a transgenic mouse model of SCA3	2011
129	SCA3	ataxin-3-Q79	O	Premature death	Observation	The average survival (months)	decreased	increased	B	Sodium butyrate	HDAC inhibitor	Transcription regulation	Intraperitoneal	HDAC inhibitor sodium butyrate reverses transcriptional downregulation and ameliorates ataxic symptoms in a transgenic mouse model of SCA3	2011
130	SCA3	ataxin-3-Q79	O	Body weight loss	Weight measurement	Body weight over the time (g)	decreased	increased	B	Sodium butyrate	HDAC inhibitor	Transcription regulation	Intraperitoneal	HDAC inhibitor sodium butyrate reverses transcriptional downregulation and ameliorates ataxic symptoms in a transgenic mouse model of SCA3	2011
131	SCA3	ataxin-3-Q79	O	Muscle abnormalities	Observation	Pelvic elevation and hunchback posture	increased	decreased	B	Sodium butyrate	HDAC inhibitor	Transcription regulation	Intraperitoneal	HDAC inhibitor sodium butyrate reverses transcriptional downregulation and ameliorates ataxic symptoms in a transgenic mouse model of SCA3	2011
132	SCA3	ataxin-3-Q79	N	Neuronal physiology alterations	Real-time quantitative RT-PCR	Relative cerebellar mRNA expression (% of WT) of 12 genes	decreased	increased	B	Sodium butyrate	HDAC inhibitor	Transcription regulation	Intraperitoneal	HDAC inhibitor sodium butyrate reverses transcriptional downregulation and ameliorates ataxic symptoms in a transgenic mouse model of SCA3	2011
133	SCA3	ataxin-3-Q79	N	Neuronal physiology alterations	Western Blot	Densitometric level of cerebellar Syt1 and PLCβ4 (% of WT)	decreased	increased	B	Sodium butyrate	HDAC inhibitor	Transcription regulation	Intraperitoneal	HDAC inhibitor sodium butyrate reverses transcriptional downregulation and ameliorates ataxic symptoms in a transgenic mouse model of SCA3	2011
134	SCA3	ataxin-3-Q79	N	Neuronal physiology alterations	Western Blot	Alterations in histone modifications: densitometric level of cerebellar Acetyl-Histone H3/H4 (% of WT)	decreased	increased	B	Sodium butyrate	HDAC inhibitor	Transcription regulation	Intraperitoneal	HDAC inhibitor sodium butyrate reverses transcriptional downregulation and ameliorates ataxic symptoms in a transgenic mouse model of SCA3	2011
135	SCA3	ataxin-3-Q79	N	Neuronal physiology alterations	Western Blot	Level of polyQ protein: Densitometric level of cerebellar Atxn3[Q79] (% of WT)	ND	not different	NB	Sodium butyrate	HDAC inhibitor	Transcription regulation	Intraperitoneal	HDAC inhibitor sodium butyrate reverses transcriptional downregulation and ameliorates ataxic symptoms in a transgenic mouse model of SCA3	2011
136	SCA7	90Q R7E	N	Neuronal physiology alterations	Electroretinography	Rod photoreceptor scotopic ERG a-wave amplitude (μV)	decreased	not different	NB	Hsp70 and/or HDJ2 overexpression	Heat shock protein	Clearance machinery: Chaperone related polyQ protein turnover	Cross	Hsp70 and Hsp40 chaperones do not modulate retinal phenotype in SCA7 mice	2004	1
137	SCA7	90Q R7E	N	Retinopathy	Histochemistry	Morphological changes of retinal layers	increased	changed	NB	Hsp70 and/or HDJ2 overexpression	Heat shock protein	Clearance machinery: Chaperone related polyQ protein turnover	Cross	Hsp70 and Hsp40 chaperones do not modulate retinal phenotype in SCA7 mice	2004
138	SCA7	90Q R7E	N	polyQ protein aggregates	Immunohistochemistry	NII content, distribution and size in ONL retinal layer	increased	not different	NB	Hsp70 and/or HDJ2 overexpression	Heat shock protein	Clearance machinery: Chaperone related polyQ protein turnover	Cross	Hsp70 and Hsp40 chaperones do not modulate retinal phenotype in SCA7 mice	2004
139	SCA7	90Q R7E	N	Neuronal physiology alterations	Immunohistochemistry	Atxn7 proteolytic pattern	ND	not different	NB	Hsp70 and/or HDJ2 overexpression	Heat shock protein	Clearance machinery: Chaperone related polyQ protein turnover	Cross	Hsp70 and Hsp40 chaperones do not modulate retinal phenotype in SCA7 mice	2004
140	SCA7	90Q R7E	N	Neuronal physiology alterations	Real-time quantitative RT-PCR	Relative retinal Rho mRNA expression (% of WT)	decreased	not different	NB	Hsp70 and/or HDJ2 overexpression	Heat shock protein	Clearance machinery: Chaperone related polyQ protein turnover	Cross	Hsp70 and Hsp40 chaperones do not modulate retinal phenotype in SCA7 mice	2004
141	SCA7	90Q R7E	N	Neuronal physiology alterations	Electroretinography	Rod photoreceptor scotopic ERG a-wave amplitude (μV)	decreased	partially increased	B	c-JunAA expression	Lack of c-Jun phosphorylation	Other: stress signaling pathway inhibition	Cross	Preventing polyglutamine-induced activation of c-Jun delays neuronal dysfunction in a mouse model of SCA7 retinopathy	2007	1
142	SCA7	90Q R7E	N	Retinopathy	Immunohistochemistry	Thickness of retinal segments	decreased	increased	B	c-JunAA expression	Lack of c-Jun phosphorylation	Other: stress signaling pathway inhibition	Cross	Preventing polyglutamine-induced activation of c-Jun delays neuronal dysfunction in a mouse model of SCA7 retinopathy	2007
143	SCA7	90Q R7E	N	Retinopathy	Immunohistochemistry	ONL morphology alterations	increased	not different	NB	c-JunAA expression	Lack of c-Jun phosphorylation	Other: stress signaling pathway inhibition	Cross	Preventing polyglutamine-induced activation of c-Jun delays neuronal dysfunction in a mouse model of SCA7 retinopathy	2007
144	SCA7	90Q R7E	N	Neuronal physiology alterations	Real-time quantitative RT-PCR	Relative retinal Nrl, Crx, Rho, Gnat1, Pdeb mRNAs expression (% of WT)	decreased	partially increased	B	c-JunAA expression	Lack of c-Jun phosphorylation	Other: stress signaling pathway inhibition	Cross	Preventing polyglutamine-induced activation of c-Jun delays neuronal dysfunction in a mouse model of SCA7 retinopathy	2007
145	SCA7	90Q R7E	N	Neuronal physiology alterations	Western Blot	Densitometric level of retinal Nrl and Rho (% of WT)	decreased	partially increased	B	c-JunAA expression	Lack of c-Jun phosphorylation	Other: stress signaling pathway inhibition	Cross	Preventing polyglutamine-induced activation of c-Jun delays neuronal dysfunction in a mouse model of SCA7 retinopathy	2007
146	SCA7	Sca7 266Q	M	Balance and coordination alterations	Rotarod	Latency to fall (s)	decreased	increased	B	HGF	Hepatocyte growth factor	Other	Cross	Overexpression of HGF attenuates the degeneration of Purkinje cells and Bergmann glia in a knockin mouse model of spinocerebellar ataxia type 7	2012	1
147	SCA7	Sca7 266Q	N	Neuronal morphology alterations	Immunohistochemistry	Purkinje cells size	decreased	increased	B	HGF	Hepatocyte growth factor	Other	Cross	Overexpression of HGF attenuates the degeneration of Purkinje cells and Bergmann glia in a knockin mouse model of spinocerebellar ataxia type 8	2012
148	SCA7	Sca7 266Q	N	Glial physiology alterations	Immunohistochemistry	GLAST and GLT-1 levels	decreased	increased	B	HGF	Hepatocyte growth factor	Other	Cross	Overexpression of HGF attenuates the degeneration of Purkinje cells and Bergmann glia in a knockin mouse model of spinocerebellar ataxia type 9	2012
149	SCA17	L7-hTBP	M	Balance and coordination alterations	Rotarod	Latency to fall (s)	decreased	increased	B	G- CSF	colony-stimulating factor hormone	Other	Intraperitoneal	Neuroprotective effects of granulocyte-colony stimulating factor in a novel transgenic mouse model of SCA17	2011	1
150	SCA17	L7-hTBP	M	Locomotor impairment	Open field test	Distance (cm)	increased	decreased	B	G- CSF	colony-stimulating factor hormone	Other	Intraperitoneal	Neuroprotective effects of granulocyte-colony stimulating factor in a novel transgenic mouse model of SCA17	2011
151	SCA17	L7-hTBP	N	Neurogenesis impairment	Immunohistochemistry	BrdU incorporation	ND	not different	NB	G- CSF	colony-stimulating factor hormone	Other	Intraperitoneal	Neuroprotective effects of granulocyte-colony stimulating factor in a novel transgenic mouse model of SCA17	2011
152	SCA17	L7-hTBP	N	Neuronal morphology alterations	Immunochistochemistry	The density of the Purkinje dendritic trees	decreased	increased	B	G- CSF	colony-stimulating factor hormone	Other	Intraperitoneal	Neuroprotective effects of granulocyte-colony stimulating factor in a novel transgenic mouse model of SCA17	2011
153	SCA17	L7-hTBP	N	Neuronal loss	Immunohistochemistry, Western Blot	Number of Purkinje cells, calbindin level	decreased	increased	B	G- CSF	colony-stimulating factor hormone	Other	Intraperitoneal	Neuroprotective effects of granulocyte-colony stimulating factor in a novel transgenic mouse model of SCA17	2011
154	SCA17	L7-hTBP	N	Brain atrophy	Stereological measurement	Molecular layer thickness (μm)	decreased	not different	NB	G- CSF	colony-stimulating factor hormone	Other	Intraperitoneal	Neuroprotective effects of granulocyte-colony stimulating factor in a novel transgenic mouse model of SCA17	2011
155	SCA17	L7-hTBP	N	Reactive gliosis	Immunohistochemistry, Western Blot	GFAP and Iba1 expression	increased	decreased	B	G- CSF	colony-stimulating factor hormone	Other	Intraperitoneal	Neuroprotective effects of granulocyte-colony stimulating factor in a novel transgenic mouse model of SCA17	2011
156	SCA17	L7-hTBP	N	Neuronal physiology alterations	Immunohistochemistry, Western Blot	cerebellarp-ERK level	not significant	increased	B	G- CSF	colony-stimulating factor hormone	Other	Intraperitoneal	Neuroprotective effects of granulocyte-colony stimulating factor in a novel transgenic mouse model of SCA17	2011
157	SCA17	L7-hTBP	N	Neuronal physiology alterations	Immunohistochemistry, Western Blot	expression level of pAKT308, pAKT473, or pSTAT3	ND	not different	NB	G- CSF	colony-stimulating factor hormone	Other	Intraperitoneal	Neuroprotective effects of granulocyte-colony stimulating factor in a novel transgenic mouse model of SCA17	2011
158	SBMA	AR-97Q	M	Balance and coordination alterations	Rotarod	Rotarod task (s)	ND	increased	B	Testosterone reduction	Androgen receptor ligand	Neutralization of polyQ protein toxicity	Castration	Testosterone reduction prevents phenotypic expression in a transgenic mouse model of spinal and bulbar muscular atrophy.	2002	1
159	SBMA	AR-97Q	M	Locomotor impairment	Activity chamber	Cage activity (x10^3/day)	ND	increased	B	Testosterone reduction	Androgen receptor ligand	Neutralization of polyQ protein toxicity	Castration	Testosterone reduction prevents phenotypic expression in a transgenic mouse model of spinal and bulbar muscular atrophy.	2002
160	SBMA	AR-97Q	M	Gait alteration	Footprint test	Gait abnormalities	ND	decreased	B	Testosterone reduction	Androgen receptor ligand	Neutralization of polyQ protein toxicity	Castration	Testosterone reduction prevents phenotypic expression in a transgenic mouse model of spinal and bulbar muscular atrophy.	2002
161	SBMA	AR-97Q	N	polyQ protein aggregates	Immunohistochemistry	Nuclear AR inclusions in spinal cord	ND	decreased	B	Testosterone reduction	Androgen receptor ligand	Neutralization of polyQ protein toxicity	Castration	Testosterone reduction prevents phenotypic expression in a transgenic mouse model of spinal and bulbar muscular atrophy.	2002
162	SBMA	AR-97Q	N	Neuronal physiology alterations	Immunohistochemistry	polyQ nuclear localization	ND	decreased	B	Testosterone reduction	Androgen receptor ligand	Neutralization of polyQ protein toxicity	Castration	Testosterone reduction prevents phenotypic expression in a transgenic mouse model of spinal and bulbar muscular atrophy.	2002
163	SBMA	AR-97Q	N	Neuronal physiology alterations	Western Blot	High-molecular-weight complex of abnormal AR in spinal cord	ND	decreased	B	Testosterone reduction	Androgen receptor ligand	Neutralization of polyQ protein toxicity	Castration	Testosterone reduction prevents phenotypic expression in a transgenic mouse model of spinal and bulbar muscular atrophy.	2002
164	SBMA	AR-97Q	O	Muscle abnormalities	Immunohistochemistry	Nuclear AR inclusions in muscle	ND	decreased	B	Testosterone reduction	Androgen receptor ligand	Neutralization of polyQ protein toxicity	Castration	Testosterone reduction prevents phenotypic expression in a transgenic mouse model of spinal and bulbar muscular atrophy.	2002
165	SBMA	AR-97Q	O	Muscle abnormalities	Immunohistochemistry	polyQ nuclear localization	ND	decreased	B	Testosterone reduction	Androgen receptor ligand	Neutralization of polyQ protein toxicity	Castration	Testosterone reduction prevents phenotypic expression in a transgenic mouse model of spinal and bulbar muscular atrophy.	2002
166	SBMA	AR-97Q	O	Muscle abnormalities	Western Blot	High-molecular-weight complex of abnormal AR in muscle	ND	decreased	B	Testosterone reduction	Androgen receptor ligand	Neutralization of polyQ protein toxicity	Castration	Testosterone reduction prevents phenotypic expression in a transgenic mouse model of spinal and bulbar muscular atrophy.	2002
167	SBMA	AR-97Q	O	Body size reduction	Observation	Body size	ND	increased	B	Testosterone reduction	Androgen receptor ligand	Neutralization of polyQ protein toxicity	Castration	Testosterone reduction prevents phenotypic expression in a transgenic mouse model of spinal and bulbar muscular atrophy.	2002
168	SBMA	AR-97Q	O	Body weight loss	Weight measurement	Body weight over the time	decreased	increased	B	Testosterone reduction	Androgen receptor ligand	Neutralization of polyQ protein toxicity	Castration	Testosterone reduction prevents phenotypic expression in a transgenic mouse model of spinal and bulbar muscular atrophy.	2002
169	SBMA	AR-97Q	O	Premature death	Observation	Survival rate	ND	increased	B	Testosterone reduction	Androgen receptor ligand	Neutralization of polyQ protein toxicity	Castration	Testosterone reduction prevents phenotypic expression in a transgenic mouse model of spinal and bulbar muscular atrophy.	2002
170	SBMA	AR-97Q	M	Balance and coordination alterations	Rotarod	Rotarod task (s)	ND	increased	B	HSP70	Heat shock protein	Clearance machinery: Chaperone related polyQ protein turnover	Cross	Heat shock protein 70 chaperone overexpression ameliorates phenotypes of the spinal and bulbar muscular atrophy transgenic mouse model by reducing nuclear-localized mutant androgen receptor protein	2003	1
171	SBMA	AR-97Q	M	Locomotor impairment	Activity chamber	Cage activity (x10^3/day)	ND	increased	B	HSP70	Heat shock protein	Clearance machinery: Chaperone related polyQ protein turnover	Cross	Heat shock protein 70 chaperone overexpression ameliorates phenotypes of the spinal and bulbar muscular atrophy transgenic mouse model by reducing nuclear-localized mutant androgen receptor protein	2003
172	SBMA	AR-97Q	M	Gait alteration	Footprint test	Gait abnormalities	ND	decreased	B	HSP70	Heat shock protein	Clearance machinery: Chaperone related polyQ protein turnover	Cross	Heat shock protein 70 chaperone overexpression ameliorates phenotypes of the spinal and bulbar muscular atrophy transgenic mouse model by reducing nuclear-localized mutant androgen receptor protein	2003
173	SBMA	AR-97Q	N	polyQ protein aggregates	Immunohistochemistry	Nuclear AR inclusions in spinal cord	ND	decreased	B	HSP70	Heat shock protein	Clearance machinery: Chaperone related polyQ protein turnover	Cross	Heat shock protein 70 chaperone overexpression ameliorates phenotypes of the spinal and bulbar muscular atrophy transgenic mouse model by reducing nuclear-localized mutant androgen receptor protein	2003
174	SBMA	AR-97Q	N	Neuronal physiology alterations	Immunohistochemistry	polyQ nuclear localization	ND	decreased	B	HSP70	Heat shock protein	Clearance machinery: Chaperone related polyQ protein turnover	Cross	Heat shock protein 70 chaperone overexpression ameliorates phenotypes of the spinal and bulbar muscular atrophy transgenic mouse model by reducing nuclear-localized mutant androgen receptor protein	2003
175	SBMA	AR-97Q	N	Neuronal physiology alterations	Western Blot	High-molecular-weight complex and monomeric AR forms in spinal cord	ND	decreased	B	HSP70	Heat shock protein	Clearance machinery: Chaperone related polyQ protein turnover	Cross	Heat shock protein 70 chaperone overexpression ameliorates phenotypes of the spinal and bulbar muscular atrophy transgenic mouse model by reducing nuclear-localized mutant androgen receptor protein	2003
176	SBMA	AR-97Q	O	Muscle abnormalities	Immunohistochemistry	Nuclear AR inclusions in muscle	ND	decreased	B	HSP70	Heat shock protein	Clearance machinery: Chaperone related polyQ protein turnover	Cross	Heat shock protein 70 chaperone overexpression ameliorates phenotypes of the spinal and bulbar muscular atrophy transgenic mouse model by reducing nuclear-localized mutant androgen receptor protein	2003
177	SBMA	AR-97Q	O	Muscle abnormalities	Immunohistochemistry	polyQ nuclear localization	ND	decreased	B	HSP70	Heat shock protein	Clearance machinery: Chaperone related polyQ protein turnover	Cross	Heat shock protein 70 chaperone overexpression ameliorates phenotypes of the spinal and bulbar muscular atrophy transgenic mouse model by reducing nuclear-localized mutant androgen receptor protein	2003
178	SBMA	AR-97Q	O	Muscle abnormalities	Western Blot	High-molecular-weight complex and monomeric AR forms in muscle	ND	decreased	B	HSP70	Heat shock protein	Clearance machinery: Chaperone related polyQ protein turnover	Cross	Heat shock protein 70 chaperone overexpression ameliorates phenotypes of the spinal and bulbar muscular atrophy transgenic mouse model by reducing nuclear-localized mutant androgen receptor protein	2003
179	SBMA	AR-97Q	O	Body weight loss	Weight measurement	Body weight over the time	ND	increased	B	HSP70	Heat shock protein	Clearance machinery: Chaperone related polyQ protein turnover	Cross	Heat shock protein 70 chaperone overexpression ameliorates phenotypes of the spinal and bulbar muscular atrophy transgenic mouse model by reducing nuclear-localized mutant androgen receptor protein	2003
180	SBMA	AR-97Q	O	Premature death	Observation	Survival rate	ND	increased	B	HSP70	Heat shock protein	Clearance machinery: Chaperone related polyQ protein turnover	Cross	Heat shock protein 70 chaperone overexpression ameliorates phenotypes of the spinal and bulbar muscular atrophy transgenic mouse model by reducing nuclear-localized mutant androgen receptor protein	2003
181	SBMA	AR-97Q	M	Balance and coordination alterations	Rotarod	Rotarod task (s)	ND	increased	B	Leuprorelin acetate	GnRH receptors agonist	Neutralization of polyQ protein toxicity	Subcutaneous	Leuprorelin rescues polyglutamine-dependent phenotypes in a transgenic mouse model of spinal and bulbar muscular atrophy	2003	1
182	SBMA	AR-97Q	M	Locomotor impairment	Activity chamber	Cage activity (x10^3/day)	ND	increased	B	Leuprorelin acetate	GnRH receptors agonist	Neutralization of polyQ protein toxicity	Subcutaneous	Leuprorelin rescues polyglutamine-dependent phenotypes in a transgenic mouse model of spinal and bulbar muscular atrophy	2003
183	SBMA	AR-97Q	M	Gait alteration	Footprint test	Gait abnormalities	ND	decreased	B	Leuprorelin acetate	GnRH receptors agonist	Neutralization of polyQ protein toxicity	Subcutaneous	Leuprorelin rescues polyglutamine-dependent phenotypes in a transgenic mouse model of spinal and bulbar muscular atrophy	2003
184	SBMA	AR-97Q	N	polyQ protein aggregates	Immunohistochemistry	Nuclear AR inclusions in spinal cord	ND	decreased	B	Leuprorelin acetate	GnRH receptors agonist	Neutralization of polyQ protein toxicity	Subcutaneous	Leuprorelin rescues polyglutamine-dependent phenotypes in a transgenic mouse model of spinal and bulbar muscular atrophy	2003
185	SBMA	AR-97Q	N	Neuronal physiology alterations	Immunohistochemistry	polyQ nuclear localization	ND	decreased	B	Leuprorelin acetate	GnRH receptors agonist	Neutralization of polyQ protein toxicity	Subcutaneous	Leuprorelin rescues polyglutamine-dependent phenotypes in a transgenic mouse model of spinal and bulbar muscular atrophy	2003
186	SBMA	AR-97Q	N	Neuronal physiology alterations	Western Blot	High-molecular-weight complex of abnormal AR in spinal cord	ND	decreased	B	Leuprorelin acetate	GnRH receptors agonist	Neutralization of polyQ protein toxicity	Subcutaneous	Leuprorelin rescues polyglutamine-dependent phenotypes in a transgenic mouse model of spinal and bulbar muscular atrophy	2003
187	SBMA	AR-97Q	O	Muscle abnormalities	Immunohistochemistry	Nuclear AR inclusions in muscle	ND	decreased	B	Leuprorelin acetate	GnRH receptors agonist	Neutralization of polyQ protein toxicity	Subcutaneous	Leuprorelin rescues polyglutamine-dependent phenotypes in a transgenic mouse model of spinal and bulbar muscular atrophy	2003
188	SBMA	AR-97Q	O	Muscle abnormalities	Immunohistochemistry	polyQ nuclear localization	ND	decreased	B	Leuprorelin acetate	GnRH receptors agonist	Neutralization of polyQ protein toxicity	Subcutaneous	Leuprorelin rescues polyglutamine-dependent phenotypes in a transgenic mouse model of spinal and bulbar muscular atrophy	2003
189	SBMA	AR-97Q	O	Muscle abnormalities	Western Blot	High-molecular-weight complex of abnormal AR in muscle	ND	decreased	B	Leuprorelin acetate	GnRH receptors agonist	Neutralization of polyQ protein toxicity	Subcutaneous	Leuprorelin rescues polyglutamine-dependent phenotypes in a transgenic mouse model of spinal and bulbar muscular atrophy	2003
190	SBMA	AR-97Q	O	Body size reduction	Observation	Body size	ND	increased	B	Leuprorelin acetate	GnRH receptors agonist	Neutralization of polyQ protein toxicity	Subcutaneous	Leuprorelin rescues polyglutamine-dependent phenotypes in a transgenic mouse model of spinal and bulbar muscular atrophy	2003
191	SBMA	AR-97Q	O	Body weight loss	Weight measurement	Body weight over the time	decreased	increased	B	Leuprorelin acetate	GnRH receptors agonist	Neutralization of polyQ protein toxicity	Subcutaneous	Leuprorelin rescues polyglutamine-dependent phenotypes in a transgenic mouse model of spinal and bulbar muscular atrophy	2003
192	SBMA	AR-97Q	O	Premature death	Observation	Survival rate	ND	increased	B	Leuprorelin acetate	GnRH receptors agonist	Neutralization of polyQ protein toxicity	Subcutaneous	Leuprorelin rescues polyglutamine-dependent phenotypes in a transgenic mouse model of spinal and bulbar muscular atrophy	2003
193	SBMA	AR-97Q	M	Balance and coordination alterations	Rotarod	Rotarod task (s)	ND	not different	NB	Flutamide	Androgen receptor agonist	Neutralization of polyQ protein toxicity	Subcutaneous	Leuprorelin rescues polyglutamine-dependent phenotypes in a transgenic mouse model of spinal and bulbar muscular atrophy	2003	1
194	SBMA	AR-97Q	M	Locomotor impairment	Activity chamber	Cage activity (x10^3/day)	ND	not different	NB	Flutamide	Androgen receptor agonist	Neutralization of polyQ protein toxicity	Subcutaneous	Leuprorelin rescues polyglutamine-dependent phenotypes in a transgenic mouse model of spinal and bulbar muscular atrophy	2003
195	SBMA	AR-97Q	M	Gait alteration	Footprint test	Gait abnormalities	ND	not different	NB	Flutamide	Androgen receptor agonist	Neutralization of polyQ protein toxicity	Subcutaneous	Leuprorelin rescues polyglutamine-dependent phenotypes in a transgenic mouse model of spinal and bulbar muscular atrophy	2003
196	SBMA	AR-97Q	N	polyQ protein aggregates	Immunohistochemistry	Nuclear AR inclusions in spinal cord	ND	not different	NB	Flutamide	Androgen receptor agonist	Neutralization of polyQ protein toxicity	Subcutaneous	Leuprorelin rescues polyglutamine-dependent phenotypes in a transgenic mouse model of spinal and bulbar muscular atrophy	2003
197	SBMA	AR-97Q	N	Neuronal physiology alterations	Immunohistochemistry	polyQ nuclear localization	ND	not different	NB	Flutamide	Androgen receptor agonist	Neutralization of polyQ protein toxicity	Subcutaneous	Leuprorelin rescues polyglutamine-dependent phenotypes in a transgenic mouse model of spinal and bulbar muscular atrophy	2003
198	SBMA	AR-97Q	N	Neuronal physiology alterations	Western Blot	High-molecular-weight complex of abnormal AR in spinal cord	ND	not different	NB	Flutamide	Androgen receptor agonist	Neutralization of polyQ protein toxicity	Subcutaneous	Leuprorelin rescues polyglutamine-dependent phenotypes in a transgenic mouse model of spinal and bulbar muscular atrophy	2003
199	SBMA	AR-97Q	O	Muscle abnormalities	Immunohistochemistry	Nuclear AR inclusions in muscle	ND	not different	NB	Flutamide	Androgen receptor agonist	Neutralization of polyQ protein toxicity	Subcutaneous	Leuprorelin rescues polyglutamine-dependent phenotypes in a transgenic mouse model of spinal and bulbar muscular atrophy	2003
200	SBMA	AR-97Q	O	Muscle abnormalities	Immunohistochemistry	polyQ nuclear localization	ND	not different	NB	Flutamide	Androgen receptor agonist	Neutralization of polyQ protein toxicity	Subcutaneous	Leuprorelin rescues polyglutamine-dependent phenotypes in a transgenic mouse model of spinal and bulbar muscular atrophy	2003
201	SBMA	AR-97Q	O	Muscle abnormalities	Western Blot	High-molecular-weight complex of abnormal AR in muscle	ND	not different	NB	Flutamide	Androgen receptor agonist	Neutralization of polyQ protein toxicity	Subcutaneous	Leuprorelin rescues polyglutamine-dependent phenotypes in a transgenic mouse model of spinal and bulbar muscular atrophy	2003
202	SBMA	AR-97Q	O	Body size reduction	Observation	Body size	ND	not different	NB	Flutamide	Androgen receptor agonist	Neutralization of polyQ protein toxicity	Subcutaneous	Leuprorelin rescues polyglutamine-dependent phenotypes in a transgenic mouse model of spinal and bulbar muscular atrophy	2003
203	SBMA	AR-97Q	O	Body weight loss	Weight measurement	Body weight over the time	decreased	not different	NB	Flutamide	Androgen receptor agonist	Neutralization of polyQ protein toxicity	Subcutaneous	Leuprorelin rescues polyglutamine-dependent phenotypes in a transgenic mouse model of spinal and bulbar muscular atrophy	2003
204	SBMA	AR-97Q	O	Premature death	Observation	Survival rate	ND	not different	NB	Flutamide	Androgen receptor agonist	Neutralization of polyQ protein toxicity	Subcutaneous	Leuprorelin rescues polyglutamine-dependent phenotypes in a transgenic mouse model of spinal and bulbar muscular atrophy	2003
205	SBMA	AR-97Q	M	Balance and coordination alterations	Rotarod	latency to fall from the rotating beam (s)	ND	increased	B	Sodium butyrate	HDAC inhibitor	Transcription regulation	Oral	Sodium butyrate ameliorates phenotypic expression in a transgenic mouse model of spinal and bulbar muscular atrophy	2004	1
206	SBMA	AR-97Q	M	Locomotor impairment	Activity chamber	locomotor activity	ND	increased	B	Sodium butyrate	HDAC inhibitor	Transcription regulation	Oral	Sodium butyrate ameliorates phenotypic expression in a transgenic mouse model of spinal and bulbar muscular atrophy	2004
207	SBMA	AR-97Q	M	Gait alteration	Footprint test	Gait abnormalities	ND	decreased	B	Sodium butyrate	HDAC inhibitor	Transcription regulation	Oral	Sodium butyrate ameliorates phenotypic expression in a transgenic mouse model of spinal and bulbar muscular atrophy	2004
208	SBMA	AR-97Q	N	Neuronal morphology alterations	Stereological measurement	motor neuron size (mm2)	ND	increased	B	Sodium butyrate	HDAC inhibitor	Transcription regulation	Oral	Sodium butyrate ameliorates phenotypic expression in a transgenic mouse model of spinal and bulbar muscular atrophy	2004
209	SBMA	AR-97Q	N	Neuronal physiology alterations	Immunohistochemistry, Western Blot	Alterations in histone modifications: histones acetylation level	decreased	increased	B	Sodium butyrate	HDAC inhibitor	Transcription regulation	Oral	Sodium butyrate ameliorates phenotypic expression in a transgenic mouse model of spinal and bulbar muscular atrophy	2004
210	SBMA	AR-97Q	N	polyQ protein aggregates	Immunohistochemistry	Nuclear AR inclusions in spinal cord	ND	not different	NB	Sodium butyrate	HDAC inhibitor	Transcription regulation	Oral	Sodium butyrate ameliorates phenotypic expression in a transgenic mouse model of spinal and bulbar muscular atrophy	2004
211	SBMA	AR-97Q	N	Neuronal physiology alterations	Immunohistochemistry	polyQ nuclear localization	ND	not different	NB	Sodium butyrate	HDAC inhibitor	Transcription regulation	Oral	Sodium butyrate ameliorates phenotypic expression in a transgenic mouse model of spinal and bulbar muscular atrophy	2004
212	SBMA	AR-97Q	N	Neuronal physiology alterations	Western Blot	High-molecular-weight complex of abnormal AR in spinal cord	ND	not different	NB	Sodium butyrate	HDAC inhibitor	Transcription regulation	Oral	Sodium butyrate ameliorates phenotypic expression in a transgenic mouse model of spinal and bulbar muscular atrophy	2004
213	SBMA	AR-97Q	O	Muscle abnormalities	Immunohistochemistry	Nuclear AR inclusions in muscle	ND	not different	NB	Sodium butyrate	HDAC inhibitor	Transcription regulation	Oral	Sodium butyrate ameliorates phenotypic expression in a transgenic mouse model of spinal and bulbar muscular atrophy	2004
214	SBMA	AR-97Q	O	Muscle abnormalities	Immunohistochemistry	polyQ nuclear localization	ND	not different	NB	Sodium butyrate	HDAC inhibitor	Transcription regulation	Oral	Sodium butyrate ameliorates phenotypic expression in a transgenic mouse model of spinal and bulbar muscular atrophy	2004
215	SBMA	AR-97Q	O	Muscle abnormalities	Western Blot	High-molecular-weight complex of abnormal AR in muscle	ND	not different	NB	Sodium butyrate	HDAC inhibitor	Transcription regulation	Oral	Sodium butyrate ameliorates phenotypic expression in a transgenic mouse model of spinal and bulbar muscular atrophy	2004
216	SBMA	AR-97Q	O	Body size reduction	Observation	Body size	ND	increased	B	Sodium butyrate	HDAC inhibitor	Transcription regulation	Oral	Sodium butyrate ameliorates phenotypic expression in a transgenic mouse model of spinal and bulbar muscular atrophy	2004
217	SBMA	AR-97Q	O	Muscle abnormalities	Histochemistry	Muscle atrophy	ND	decreased	B	Sodium butyrate	HDAC inhibitor	Transcription regulation	Oral	Sodium butyrate ameliorates phenotypic expression in a transgenic mouse model of spinal and bulbar muscular atrophy	2004
218	SBMA	AR-97Q	O	Body weight loss	Weight measurement	Body weight over the time	ND	increased	B	Sodium butyrate	HDAC inhibitor	Transcription regulation	Oral	Sodium butyrate ameliorates phenotypic expression in a transgenic mouse model of spinal and bulbar muscular atrophy	2004
219	SBMA	AR-97Q	O	Premature death	Observation	Survival rate	ND	increased	B	Sodium butyrate	HDAC inhibitor	Transcription regulation	Oral	Sodium butyrate ameliorates phenotypic expression in a transgenic mouse model of spinal and bulbar muscular atrophy	2004
220	SBMA	AR-97Q	O	Muscle abnormalities	Histochemistry	diameter of muscles (um)	ND	increased	B	Sodium butyrate	HDAC inhibitor	Transcription regulation	Oral	Sodium butyrate ameliorates phenotypic expression in a transgenic mouse model of spinal and bulbar muscular atrophy	2004
221	SBMA	AR-97Q	M	Balance and coordination alterations	Rotarod	Time on rotarod (s)	ND	increased	B	17-AAG	Hsp90 inhibitor	Clearance machinery: Chaperone related polyQ protein turnover	Intraperitoneal	17-AAG, an Hsp90 inhibitor, ameliorates polyglutamine-mediated motor neuron degeneration	2005	1
222	SBMA	AR-97Q	M	Locomotor impairment	Activity chamber	Cage activity (x10^3/day)	ND	increased	B	17-AAG	Hsp90 inhibitor	Clearance machinery: Chaperone related polyQ protein turnover	Intraperitoneal	17-AAG, an Hsp90 inhibitor, ameliorates polyglutamine-mediated motor neuron degeneration	2005
223	SBMA	AR-97Q	M	Gait alteration	Footprint test	Gait abnormalities	ND	decreased	B	17-AAG	Hsp90 inhibitor	Clearance machinery: Chaperone related polyQ protein turnover	Intraperitoneal	17-AAG, an Hsp90 inhibitor, ameliorates polyglutamine-mediated motor neuron degeneration	2005
224	SBMA	AR-97Q	M	Gait alteration	Footprint test	Stride length (mm)	ND	increased	B	17-AAG	Hsp90 inhibitor	Clearance machinery: Chaperone related polyQ protein turnover	Intraperitoneal	17-AAG, an Hsp90 inhibitor, ameliorates polyglutamine-mediated motor neuron degeneration	2005
225	SBMA	AR-97Q	N	Reactive gliosis	Immunohistochemistry	Microscopic assessement of gliosis	ND	decreased	B	17-AAG	Hsp90 inhibitor	Clearance machinery: Chaperone related polyQ protein turnover	Intraperitoneal	17-AAG, an Hsp90 inhibitor, ameliorates polyglutamine-mediated motor neuron degeneration	2005
226	SBMA	AR-97Q	N	Neuronal physiology alterations	Western Blot	levels of Hsp70 and Hsp40 in spinal cord	ND	increased	B	17-AAG	Hsp90 inhibitor	Clearance machinery: Chaperone related polyQ protein turnover	Intraperitoneal	17-AAG, an Hsp90 inhibitor, ameliorates polyglutamine-mediated motor neuron degeneration	2005
227	SBMA	AR-97Q	N	polyQ protein aggregates	Immunohistochemistry	Nuclear AR inclusions in spinal cord	ND	decreased	B	17-AAG	Hsp90 inhibitor	Clearance machinery: Chaperone related polyQ protein turnover	Intraperitoneal	17-AAG, an Hsp90 inhibitor, ameliorates polyglutamine-mediated motor neuron degeneration	2005
228	SBMA	AR-97Q	N	Neuronal physiology alterations	Immunohistochemistry	polyQ nuclear localization	ND	decreased	B	17-AAG	Hsp90 inhibitor	Clearance machinery: Chaperone related polyQ protein turnover	Intraperitoneal	17-AAG, an Hsp90 inhibitor, ameliorates polyglutamine-mediated motor neuron degeneration	2005
229	SBMA	AR-97Q	N	Neuronal physiology alterations	Western Blot, filter-trap assay	High-molecular-weight complex of abnormal AR in spinal cord	ND	decreased	B	17-AAG	Hsp90 inhibitor	Clearance machinery: Chaperone related polyQ protein turnover	Intraperitoneal	17-AAG, an Hsp90 inhibitor, ameliorates polyglutamine-mediated motor neuron degeneration	2005
230	SBMA	AR-97Q	O	Muscle abnormalities	Immunohistochemistry	Nuclear AR inclusions in muscle	ND	decreased	B	17-AAG	Hsp90 inhibitor	Clearance machinery: Chaperone related polyQ protein turnover	Intraperitoneal	17-AAG, an Hsp90 inhibitor, ameliorates polyglutamine-mediated motor neuron degeneration	2005
231	SBMA	AR-97Q	O	Muscle abnormalities	Immunohistochemistry	polyQ nuclear localization	ND	decreased	B	17-AAG	Hsp90 inhibitor	Clearance machinery: Chaperone related polyQ protein turnover	Intraperitoneal	17-AAG, an Hsp90 inhibitor, ameliorates polyglutamine-mediated motor neuron degeneration	2005
232	SBMA	AR-97Q	O	Muscle abnormalities	Western Blot, filter-trap assay	High-molecular-weight complex of abnormal AR in muscle	ND	decreased	B	17-AAG	Hsp90 inhibitor	Clearance machinery: Chaperone related polyQ protein turnover	Intraperitoneal	17-AAG, an Hsp90 inhibitor, ameliorates polyglutamine-mediated motor neuron degeneration	2005
233	SBMA	AR-97Q	O	Muscle abnormalities	Histochemistry	Muscle atrophy	ND	decreased	B	17-AAG	Hsp90 inhibitor	Clearance machinery: Chaperone related polyQ protein turnover	Intraperitoneal	17-AAG, an Hsp90 inhibitor, ameliorates polyglutamine-mediated motor neuron degeneration	2005
234	SBMA	AR-97Q	O	Body size reduction	Observation	Body size	ND	increased	B	17-AAG	Hsp90 inhibitor	Clearance machinery: Chaperone related polyQ protein turnover	Intraperitoneal	17-AAG, an Hsp90 inhibitor, ameliorates polyglutamine-mediated motor neuron degeneration	2005
235	SBMA	AR-97Q	O	Body weight loss	Weight measurement	Body weight over the time	ND	increased	B	17-AAG	Hsp90 inhibitor	Clearance machinery: Chaperone related polyQ protein turnover	Intraperitoneal	17-AAG, an Hsp90 inhibitor, ameliorates polyglutamine-mediated motor neuron degeneration	2005
236	SBMA	AR-97Q	O	Premature death	Observation	Survival rate	ND	increased	B	17-AAG	Hsp90 inhibitor	Clearance machinery: Chaperone related polyQ protein turnover	Intraperitoneal	17-AAG, an Hsp90 inhibitor, ameliorates polyglutamine-mediated motor neuron degeneration	2005
237	SBMA	AR-97Q	M	Balance and coordination alterations	Rotarod	latency to fall from the rotating beam (s)	ND	increased	B	GGA	HSPs expression inducer	Clearance machinery: Chaperone related polyQ protein turnover	Oral	Pharmacological induction of heat-shock proteins alleviates polyglutamine-mediated motor neuron disease	2005	1
238	SBMA	AR-97Q	M	Locomotor impairment	Activity chamber	Cage activity (x10^3/day)	ND	increased	B	GGA	HSPs expression inducer	Clearance machinery: Chaperone related polyQ protein turnover	Oral	Pharmacological induction of heat-shock proteins alleviates polyglutamine-mediated motor neuron disease	2005
239	SBMA	AR-97Q	M	Gait alteration	Footprint test	Gait abnormalities	ND	decreased	B	GGA	HSPs expression inducer	Clearance machinery: Chaperone related polyQ protein turnover	Oral	Pharmacological induction of heat-shock proteins alleviates polyglutamine-mediated motor neuron disease	2005
240	SBMA	AR-97Q	M	Gait alteration	Footprint test	Stride length (cm)	ND	increased	B	GGA	HSPs expression inducer	Clearance machinery: Chaperone related polyQ protein turnover	Oral	Pharmacological induction of heat-shock proteins alleviates polyglutamine-mediated motor neuron disease	2005
241	SBMA	AR-97Q	N	Neuronal physiology alterations	Immunohistochemistry, Western Blot	levels of Hsps in spinal cord	decreased	increased	B	GGA	HSPs expression inducer	Clearance machinery: Chaperone related polyQ protein turnover	Oral	Pharmacological induction of heat-shock proteins alleviates polyglutamine-mediated motor neuron disease	2005
242	SBMA	AR-97Q	N	Neuronal physiology alterations	Western Blot	HSF-1 activation in spinal cord	decreased	increased	B	GGA	HSPs expression inducer	Clearance machinery: Chaperone related polyQ protein turnover	Oral	Pharmacological induction of heat-shock proteins alleviates polyglutamine-mediated motor neuron disease	2005
243	SBMA	AR-97Q	N	polyQ protein aggregates	Immunohistochemistry	Nuclear AR inclusions in spinal cord	ND	decreased	B	GGA	HSPs expression inducer	Clearance machinery: Chaperone related polyQ protein turnover	Oral	Pharmacological induction of heat-shock proteins alleviates polyglutamine-mediated motor neuron disease	2005
244	SBMA	AR-97Q	N	Neuronal physiology alterations	Immunohistochemistry	polyQ nuclear localization	ND	decreased	B	GGA	HSPs expression inducer	Clearance machinery: Chaperone related polyQ protein turnover	Oral	Pharmacological induction of heat-shock proteins alleviates polyglutamine-mediated motor neuron disease	2005
245	SBMA	AR-97Q	N	Neuronal physiology alterations	Western Blot	High-molecular-weight complex of abnormal AR in spinal cord	ND	decreased	B	GGA	HSPs expression inducer	Clearance machinery: Chaperone related polyQ protein turnover	Oral	Pharmacological induction of heat-shock proteins alleviates polyglutamine-mediated motor neuron disease	2005
246	SBMA	AR-97Q	O	Muscle abnormalities	Immunohistochemistry, Western Blot	levels of Hsps in spinal cord	decreased	increased	B	GGA	HSPs expression inducer	Clearance machinery: Chaperone related polyQ protein turnover	Oral	Pharmacological induction of heat-shock proteins alleviates polyglutamine-mediated motor neuron disease	2005
247	SBMA	AR-97Q	O	Muscle abnormalities	Western Blot	HSF-1 activation in muscle	decreased	increased	B	GGA	HSPs expression inducer	Clearance machinery: Chaperone related polyQ protein turnover	Oral	Pharmacological induction of heat-shock proteins alleviates polyglutamine-mediated motor neuron disease	2005
248	SBMA	AR-97Q	O	Muscle abnormalities	Immunohistochemistry	Nuclear AR inclusions in muscle	ND	decreased	B	GGA	HSPs expression inducer	Clearance machinery: Chaperone related polyQ protein turnover	Oral	Pharmacological induction of heat-shock proteins alleviates polyglutamine-mediated motor neuron disease	2005
249	SBMA	AR-97Q	O	Muscle abnormalities	Immunohistochemistry	polyQ nuclear localization	ND	decreased	B	GGA	HSPs expression inducer	Clearance machinery: Chaperone related polyQ protein turnover	Oral	Pharmacological induction of heat-shock proteins alleviates polyglutamine-mediated motor neuron disease	2005
250	SBMA	AR-97Q	O	Muscle abnormalities	Western Blot	High-molecular-weight complex of abnormal AR in muscle	ND	decreased	B	GGA	HSPs expression inducer	Clearance machinery: Chaperone related polyQ protein turnover	Oral	Pharmacological induction of heat-shock proteins alleviates polyglutamine-mediated motor neuron disease	2005
251	SBMA	AR-97Q	O	Body weight loss	Weight measurement	Body weight over the time	ND	increased	B	GGA	HSPs expression inducer	Clearance machinery: Chaperone related polyQ protein turnover	Oral	Pharmacological induction of heat-shock proteins alleviates polyglutamine-mediated motor neuron disease	2005
252	SBMA	AR-97Q	O	Premature death	Observation	Cumulative survival	ND	increased	B	GGA	HSPs expression inducer	Clearance machinery: Chaperone related polyQ protein turnover	Oral	Pharmacological induction of heat-shock proteins alleviates polyglutamine-mediated motor neuron disease	2005
253	SBMA	AR-97Q	M	Balance and coordination alterations	Rotarod	Rotarod task (s)	ND	increased	B	ASC-J9	compound promoting dissociation of AR and its coregulators	Neutralization of polyQ protein toxicity	Intraperitoneal	ASC-J9 ameliorates spinal and bulbar muscular atrophy phenotype via degradation of androgen receptor	2007	1
254	SBMA	AR-97Q	M	Locomotor impairment	Activity chamber	cage activity	ND	increased	B	ASC-J9	compound promoting dissociation of AR and its coregulators	Neutralization of polyQ protein toxicity	Intraperitoneal	ASC-J9 ameliorates spinal and bulbar muscular atrophy phenotype via degradation of androgen receptor	2007
255	SBMA	AR-97Q	M	Gait alteration	Footprint test	Gait abnormalities	ND	decreased	B	ASC-J9	compound promoting dissociation of AR and its coregulators	Neutralization of polyQ protein toxicity	Intraperitoneal	ASC-J9 ameliorates spinal and bulbar muscular atrophy phenotype via degradation of androgen receptor	2007
256	SBMA	AR-97Q	M	Clasping behavior	Tail suspension test	Clasping score	ND	decreased	B	ASC-J9	compound promoting dissociation of AR and its coregulators	Neutralization of polyQ protein toxicity	Intraperitoneal	ASC-J9 ameliorates spinal and bulbar muscular atrophy phenotype via degradation of androgen receptor	2007
257	SBMA	AR-97Q	N	polyQ protein aggregates	Immunohistochemistry	Nuclear AR inclusions in spinal cord	ND	decreased	B	ASC-J9	compound promoting dissociation of AR and its coregulators	Neutralization of polyQ protein toxicity	Intraperitoneal	ASC-J9 ameliorates spinal and bulbar muscular atrophy phenotype via degradation of androgen receptor	2007
258	SBMA	AR-97Q	N	Neuronal physiology alterations	Western Blot	VEGF164 expression in the spinal cord	decreased	increased	B	ASC-J9	compound promoting dissociation of AR and its coregulators	Neutralization of polyQ protein toxicity	Intraperitoneal	ASC-J9 ameliorates spinal and bulbar muscular atrophy phenotype via degradation of androgen receptor	2007
259	SBMA	AR-97Q	O	Premature death	Observation	Cumulative survival	ND	increased	B	ASC-J9	compound promoting dissociation of AR and its coregulators	Neutralization of polyQ protein toxicity	Intraperitoneal	ASC-J9 ameliorates spinal and bulbar muscular atrophy phenotype via degradation of androgen receptor	2007
260	SBMA	AR-97Q	O	Muscle abnormalities	Immunohistochemistry	Nuclear AR inclusions in muscle	ND	decreased	B	ASC-J9	compound promoting dissociation of AR and its coregulators	Neutralization of polyQ protein toxicity	Intraperitoneal	ASC-J9 ameliorates spinal and bulbar muscular atrophy phenotype via degradation of androgen receptor	2007
261	SBMA	AR-97Q	O	Testosterone concentrations	ELISA	serum testosterone level (ng/dl)	not different	not different	NB	ASC-J9	compound promoting dissociation of AR and its coregulators	Neutralization of polyQ protein toxicity	Intraperitoneal	ASC-J9 ameliorates spinal and bulbar muscular atrophy phenotype via degradation of androgen receptor	2007
262	SBMA	AR-97Q	O	Sexual activity	Observation	vaginal plug numbers	ND	increased	B	ASC-J9	compound promoting dissociation of AR and its coregulators	Neutralization of polyQ protein toxicity	Intraperitoneal	ASC-J9 ameliorates spinal and bulbar muscular atrophy phenotype via degradation of androgen receptor	2007
263	SBMA	AR-97Q	O	Muscle abnormalities	Histochemistry	muscular atrophy	ND	decreased	B	ASC-J9	compound promoting dissociation of AR and its coregulators	Neutralization of polyQ protein toxicity	Intraperitoneal	ASC-J9 ameliorates spinal and bulbar muscular atrophy phenotype via degradation of androgen receptor	2007
264	SBMA	AR-97Q	M	Balance and coordination alterations	Rotarod	latency to fall from the rotating beam (s)	ND	increased	B	CHIP overexpression	HSPs binding and polyQ ubiquitination	Clearance machinery: polyQ protein turnover enhancement (UPS)	Cross	CHIP Overexpression Reduces Mutant Androgen Receptor Protein and Ameliorates Phenotypes of the Spinal and Bulbar muscular Atrophy Transgenic Mouse Model.	2007	1
265	SBMA	AR-97Q	M	Locomotor impairment	Activity chamber	Cage activity (x10^3/day)	ND	increased	B	CHIP overexpression	HSPs binding and polyQ ubiquitination	Clearance machinery: polyQ protein turnover enhancement (UPS)	Cross	CHIP Overexpression Reduces Mutant Androgen Receptor Protein and Ameliorates Phenotypes of the Spinal and Bulbar muscular Atrophy Transgenic Mouse Model.	2007
266	SBMA	AR-97Q	M	Gait alteration	Footprint test	Gait abnormalities	ND	decreased	B	CHIP overexpression	HSPs binding and polyQ ubiquitination	Clearance machinery: polyQ protein turnover enhancement (UPS)	Cross	CHIP Overexpression Reduces Mutant Androgen Receptor Protein and Ameliorates Phenotypes of the Spinal and Bulbar muscular Atrophy Transgenic Mouse Model.	2007
267	SBMA	AR-97Q	M	Gait alteration	Footprint test	Stride length (mm)	ND	increased	B	CHIP overexpression	HSPs binding and polyQ ubiquitination	Clearance machinery: polyQ protein turnover enhancement (UPS)	Cross	CHIP Overexpression Reduces Mutant Androgen Receptor Protein and Ameliorates Phenotypes of the Spinal and Bulbar muscular Atrophy Transgenic Mouse Model.	2007
268	SBMA	AR-97Q	N	Neuronal physiology alterations	Western Blot	levels of Hsp70 and Hsp40 in spinal cord	ND	increased	B	CHIP overexpression	HSPs binding and polyQ ubiquitination	Clearance machinery: polyQ protein turnover enhancement (UPS)	Cross	CHIP Overexpression Reduces Mutant Androgen Receptor Protein and Ameliorates Phenotypes of the Spinal and Bulbar muscular Atrophy Transgenic Mouse Model.	2007
269	SBMA	AR-97Q	N	Reactive gliosis	Immunohistochemistry	Microscopic assessement of gliosis	ND	decreased	B	CHIP overexpression	HSPs binding and polyQ ubiquitination	Clearance machinery: polyQ protein turnover enhancement (UPS)	Cross	CHIP Overexpression Reduces Mutant Androgen Receptor Protein and Ameliorates Phenotypes of the Spinal and Bulbar muscular Atrophy Transgenic Mouse Model.	2007
270	SBMA	AR-97Q	N	Neuronal physiology alterations	Real-time quantitative RT-PCR	Level of polyQ mRNA: AR level in spinal cord	ND	not different	NB	CHIP overexpression	HSPs binding and polyQ ubiquitination	Clearance machinery: polyQ protein turnover enhancement (UPS)	Cross	CHIP Overexpression Reduces Mutant Androgen Receptor Protein and Ameliorates Phenotypes of the Spinal and Bulbar muscular Atrophy Transgenic Mouse Model.	2007
271	SBMA	AR-97Q	N	polyQ protein aggregates	Immunohistochemistry	Nuclear AR inclusions in spinal cord	ND	decreased	B	CHIP overexpression	HSPs binding and polyQ ubiquitination	Clearance machinery: polyQ protein turnover enhancement (UPS)	Cross	CHIP Overexpression Reduces Mutant Androgen Receptor Protein and Ameliorates Phenotypes of the Spinal and Bulbar muscular Atrophy Transgenic Mouse Model.	2007
272	SBMA	AR-97Q	N	Neuronal physiology alterations	Immunohistochemistry	polyQ nuclear localization	ND	decreased	B	CHIP overexpression	HSPs binding and polyQ ubiquitination	Clearance machinery: polyQ protein turnover enhancement (UPS)	Cross	CHIP Overexpression Reduces Mutant Androgen Receptor Protein and Ameliorates Phenotypes of the Spinal and Bulbar muscular Atrophy Transgenic Mouse Model.	2007
273	SBMA	AR-97Q	N	Neuronal physiology alterations	Western Blot, filter-trap assay	High-molecular-weight complex of abnormal AR in spinal cord	ND	decreased	B	CHIP overexpression	HSPs binding and polyQ ubiquitination	Clearance machinery: polyQ protein turnover enhancement (UPS)	Cross	CHIP Overexpression Reduces Mutant Androgen Receptor Protein and Ameliorates Phenotypes of the Spinal and Bulbar muscular Atrophy Transgenic Mouse Model.	2007
274	SBMA	AR-97Q	O	Muscle abnormalities	Real-time quantitative RT-PCR	Level of polyQ mRNA: AR level in muscle	ND	not different	NB	CHIP overexpression	HSPs binding and polyQ ubiquitination	Clearance machinery: polyQ protein turnover enhancement (UPS)	Cross	CHIP Overexpression Reduces Mutant Androgen Receptor Protein and Ameliorates Phenotypes of the Spinal and Bulbar muscular Atrophy Transgenic Mouse Model.	2007
275	SBMA	AR-97Q	O	Muscle abnormalities	Immunohistochemistry	Nuclear AR inclusions in muscle	ND	decreased	B	CHIP overexpression	HSPs binding and polyQ ubiquitination	Clearance machinery: polyQ protein turnover enhancement (UPS)	Cross	CHIP Overexpression Reduces Mutant Androgen Receptor Protein and Ameliorates Phenotypes of the Spinal and Bulbar muscular Atrophy Transgenic Mouse Model.	2007
276	SBMA	AR-97Q	O	Muscle abnormalities	Immunohistochemistry	polyQ nuclear localization	ND	decreased	B	CHIP overexpression	HSPs binding and polyQ ubiquitination	Clearance machinery: polyQ protein turnover enhancement (UPS)	Cross	CHIP Overexpression Reduces Mutant Androgen Receptor Protein and Ameliorates Phenotypes of the Spinal and Bulbar muscular Atrophy Transgenic Mouse Model.	2007
277	SBMA	AR-97Q	O	Muscle abnormalities	Western Blot, filter-trap assay	High-molecular-weight complex of abnormal AR in muscle	ND	decreased	B	CHIP overexpression	HSPs binding and polyQ ubiquitination	Clearance machinery: polyQ protein turnover enhancement (UPS)	Cross	CHIP Overexpression Reduces Mutant Androgen Receptor Protein and Ameliorates Phenotypes of the Spinal and Bulbar muscular Atrophy Transgenic Mouse Model.	2007
278	SBMA	AR-97Q	O	Muscle abnormalities	Histochemistry	Muscle atrophy	ND	decreased	B	CHIP overexpression	HSPs binding and polyQ ubiquitination	Clearance machinery: polyQ protein turnover enhancement (UPS)	Cross	CHIP Overexpression Reduces Mutant Androgen Receptor Protein and Ameliorates Phenotypes of the Spinal and Bulbar muscular Atrophy Transgenic Mouse Model.	2007
279	SBMA	AR-97Q	O	Muscle abnormalities	Histochemistry	Muscle atrophy	ND	decreased	B	CHIP overexpression	HSPs binding and polyQ ubiquitination	Clearance machinery: polyQ protein turnover enhancement (UPS)	Cross	CHIP Overexpression Reduces Mutant Androgen Receptor Protein and Ameliorates Phenotypes of the Spinal and Bulbar muscular Atrophy Transgenic Mouse Model.	2007
280	SBMA	AR-97Q	O	Body weight loss	Weight measurement	Body weight over the time	ND	increased	B	CHIP overexpression	HSPs binding and polyQ ubiquitination	Clearance machinery: polyQ protein turnover enhancement (UPS)	Cross	CHIP Overexpression Reduces Mutant Androgen Receptor Protein and Ameliorates Phenotypes of the Spinal and Bulbar muscular Atrophy Transgenic Mouse Model.	2007
281	SBMA	AR-97Q	O	Premature death	Observation	Survival rate	ND	increased	B	CHIP overexpression	HSPs binding and polyQ ubiquitination	Clearance machinery: polyQ protein turnover enhancement (UPS)	Cross	CHIP Overexpression Reduces Mutant Androgen Receptor Protein and Ameliorates Phenotypes of the Spinal and Bulbar muscular Atrophy Transgenic Mouse Model.	2007
282	SBMA	AR-97Q	M	Balance and coordination alterations	Rotarod	Time on rotarod (s)	ND	increased	B	17-DMAG	Hsp90 inhibitor	Clearance machinery: Chaperone related polyQ protein turnover	Oral	17-DMAG ameliorates polyglutamine-mediated motor neuron degeneration through well preserved proteasome function in an SBMA model mouse	2008	1
283	SBMA	AR-97Q	M	Locomotor impairment	Activity chamber	Cage activity (x10^3/day)	ND	increased	B	17-DMAG	Hsp90 inhibitor	Clearance machinery: Chaperone related polyQ protein turnover	Oral	17-DMAG ameliorates polyglutamine-mediated motor neuron degeneration through well preserved proteasome function in an SBMA model mouse	2008
284	SBMA	AR-97Q	M	Gait alteration	Footprint test	Gait abnormalities	ND	decreased	B	17-DMAG	Hsp90 inhibitor	Clearance machinery: Chaperone related polyQ protein turnover	Oral	17-DMAG ameliorates polyglutamine-mediated motor neuron degeneration through well preserved proteasome function in an SBMA model mouse	2008
285	SBMA	AR-97Q	M	Gait alteration	Footprint test	Stride length (mm)	ND	increased	B	17-DMAG	Hsp90 inhibitor	Clearance machinery: Chaperone related polyQ protein turnover	Oral	17-DMAG ameliorates polyglutamine-mediated motor neuron degeneration through well preserved proteasome function in an SBMA model mouse	2008
286	SBMA	AR-97Q	N	Neuronal physiology alterations	Western Blot	levels of Hsp70 and Hsp40 in spinal cord	ND	increased	B	17-DMAG	Hsp90 inhibitor	Clearance machinery: Chaperone related polyQ protein turnover	Oral	17-DMAG ameliorates polyglutamine-mediated motor neuron degeneration through well preserved proteasome function in an SBMA model mouse	2008
287	SBMA	AR-97Q	N	Reactive gliosis	Immunohistochemistry	Microscopic assessement of gliosis	ND	decreased	B	17-DMAG	Hsp90 inhibitor	Clearance machinery: Chaperone related polyQ protein turnover	Oral	17-DMAG ameliorates polyglutamine-mediated motor neuron degeneration through well preserved proteasome function in an SBMA model mouse	2008
288	SBMA	AR-97Q	N	polyQ protein aggregates	Immunohistochemistry	Nuclear AR inclusions in spinal cord	ND	decreased	B	17-DMAG	Hsp90 inhibitor	Clearance machinery: Chaperone related polyQ protein turnover	Oral	17-DMAG ameliorates polyglutamine-mediated motor neuron degeneration through well preserved proteasome function in an SBMA model mouse	2008
289	SBMA	AR-97Q	N	Neuronal physiology alterations	Immunohistochemistry	polyQ nuclear localization	ND	decreased	B	17-DMAG	Hsp90 inhibitor	Clearance machinery: Chaperone related polyQ protein turnover	Oral	17-DMAG ameliorates polyglutamine-mediated motor neuron degeneration through well preserved proteasome function in an SBMA model mouse	2008
290	SBMA	AR-97Q	N	Neuronal physiology alterations	Western Blot, filter-trap assay	High-molecular-weight complex of abnormal AR in spinal cord	ND	decreased	B	17-DMAG	Hsp90 inhibitor	Clearance machinery: Chaperone related polyQ protein turnover	Oral	17-DMAG ameliorates polyglutamine-mediated motor neuron degeneration through well preserved proteasome function in an SBMA model mouse	2008
291	SBMA	AR-97Q	O	Muscle abnormalities	Immunohistochemistry	Nuclear AR inclusions in muscle	ND	decreased	B	17-DMAG	Hsp90 inhibitor	Clearance machinery: Chaperone related polyQ protein turnover	Oral	17-DMAG ameliorates polyglutamine-mediated motor neuron degeneration through well preserved proteasome function in an SBMA model mouse	2008
292	SBMA	AR-97Q	O	Muscle abnormalities	Immunohistochemistry	polyQ nuclear localization	ND	decreased	B	17-DMAG	Hsp90 inhibitor	Clearance machinery: Chaperone related polyQ protein turnover	Oral	17-DMAG ameliorates polyglutamine-mediated motor neuron degeneration through well preserved proteasome function in an SBMA model mouse	2008
293	SBMA	AR-97Q	O	Muscle abnormalities	Western Blot, filter-trap assay	High-molecular-weight complex of abnormal AR in muscle	ND	decreased	B	17-DMAG	Hsp90 inhibitor	Clearance machinery: Chaperone related polyQ protein turnover	Oral	17-DMAG ameliorates polyglutamine-mediated motor neuron degeneration through well preserved proteasome function in an SBMA model mouse	2008
294	SBMA	AR-97Q	O	Muscle abnormalities	Histochemistry	Muscle atrophy	ND	decreased	B	17-DMAG	Hsp90 inhibitor	Clearance machinery: Chaperone related polyQ protein turnover	Oral	17-DMAG ameliorates polyglutamine-mediated motor neuron degeneration through well preserved proteasome function in an SBMA model mouse	2008
295	SBMA	AR-97Q	O	Body weight loss	Weight measurement	Body weight over the time	ND	increased	B	17-DMAG	Hsp90 inhibitor	Clearance machinery: Chaperone related polyQ protein turnover	Oral	17-DMAG ameliorates polyglutamine-mediated motor neuron degeneration through well preserved proteasome function in an SBMA model mouse	2008
296	SBMA	AR-97Q	O	Premature death	Observation	Survival rate	ND	increased	B	17-DMAG	Hsp90 inhibitor	Clearance machinery: Chaperone related polyQ protein turnover	Oral	17-DMAG ameliorates polyglutamine-mediated motor neuron degeneration through well preserved proteasome function in an SBMA model mouse	2008
297	SBMA	AR-97Q	M	Gait alteration	Footprint test	Gait abnormalities	ND	decreased	B	IGF-1	(PI3K)/Akt pathway activator	Clearance machinery: polyQ protein turnover enhancement (UPS)	Cross	Overexpression of IGF-1 in muscle attenuates disease in a mouse model of spinal and bulbar muscular atrophy	2009	1
298	SBMA	AR-97Q	M	Grip strength impairment	Hanging wire test	Latency to fall (s)	decreased	increased	B	IGF-1	(PI3K)/Akt pathway activator	Clearance machinery: polyQ protein turnover enhancement (UPS)	Cross	Overexpression of IGF-1 in muscle attenuates disease in a mouse model of spinal and bulbar muscular atrophy	2009
299	SBMA	AR-97Q	M	Balance and coordination alterations	Rotarod	latency to fall (s)	decreased	increased	B	IGF-1	(PI3K)/Akt pathway activator	Clearance machinery: polyQ protein turnover enhancement (UPS)	Cross	Overexpression of IGF-1 in muscle attenuates disease in a mouse model of spinal and bulbar muscular atrophy	2009
300	SBMA	AR-97Q	N	Neuronal loss	Histochemistry	number of motor neurons/section	not significant	increased	B	IGF-1	(PI3K)/Akt pathway activator	Clearance machinery: polyQ protein turnover enhancement (UPS)	Cross	Overexpression of IGF-1 in muscle attenuates disease in a mouse model of spinal and bulbar muscular atrophy	2009
301	SBMA	AR-97Q	N	Neuronal morphology alterations	Stereological measurement	area of anterior horn motor neurons (um2)	decreased	increased	B	IGF-1	(PI3K)/Akt pathway activator	Clearance machinery: polyQ protein turnover enhancement (UPS)	Cross	Overexpression of IGF-1 in muscle attenuates disease in a mouse model of spinal and bulbar muscular atrophy	2009
302	SBMA	AR-97Q	N	Neuronal physiology alterations	Real-time quantitative RT-PCR	Level of polyQ mRNA: level of AR in the spinal cord	increased	not different	NB	IGF-1	(PI3K)/Akt pathway activator	Clearance machinery: polyQ protein turnover enhancement (UPS)	Cross	Overexpression of IGF-1 in muscle attenuates disease in a mouse model of spinal and bulbar muscular atrophy	2009
303	SBMA	AR-97Q	N	Neuronal physiology alterations	Western Blot	AR phosphorylation	ND	partially increased	B	IGF-1	(PI3K)/Akt pathway activator	Clearance machinery: polyQ protein turnover enhancement (UPS)	Cross	Overexpression of IGF-1 in muscle attenuates disease in a mouse model of spinal and bulbar muscular atrophy	2009
304	SBMA	AR-97Q	N	polyQ protein aggregates	Immunohistochemistry	Nuclear AR inclusions in spinal cord	ND	decreased	B	IGF-1	(PI3K)/Akt pathway activator	Clearance machinery: polyQ protein turnover enhancement (UPS)	Cross	Overexpression of IGF-1 in muscle attenuates disease in a mouse model of spinal and bulbar muscular atrophy	2009
305	SBMA	AR-97Q	N	Neuronal physiology alterations	Immunohistochemistry	polyQ nuclear localization	ND	decreased	B	IGF-1	(PI3K)/Akt pathway activator	Clearance machinery: polyQ protein turnover enhancement (UPS)	Cross	Overexpression of IGF-1 in muscle attenuates disease in a mouse model of spinal and bulbar muscular atrophy	2009
306	SBMA	AR-97Q	N	Neuronal physiology alterations	Western Blot	High-molecular-weight complex of abnormal AR in spinal cord	ND	decreased	B	IGF-1	(PI3K)/Akt pathway activator	Clearance machinery: polyQ protein turnover enhancement (UPS)	Cross	Overexpression of IGF-1 in muscle attenuates disease in a mouse model of spinal and bulbar muscular atrophy	2009
307	SBMA	AR-97Q	O	Muscle abnormalities	Real-time quantitative RT-PCR	Level of polyQ mRNA: level of AR in muscle	increased	not different	NB	IGF-1	(PI3K)/Akt pathway activator	Clearance machinery: polyQ protein turnover enhancement (UPS)	Cross	Overexpression of IGF-1 in muscle attenuates disease in a mouse model of spinal and bulbar muscular atrophy	2009
308	SBMA	AR-97Q	O	Muscle abnormalities	Western Blot	AR and Akt phosphorylation	ND	increased	B	IGF-1	(PI3K)/Akt pathway activator	Clearance machinery: polyQ protein turnover enhancement (UPS)	Cross	Overexpression of IGF-1 in muscle attenuates disease in a mouse model of spinal and bulbar muscular atrophy	2009
309	SBMA	AR-97Q	O	Muscle abnormalities	Immunohistochemistry	Nuclear AR inclusions in muscle	ND	decreased	B	IGF-1	(PI3K)/Akt pathway activator	Clearance machinery: polyQ protein turnover enhancement (UPS)	Cross	Overexpression of IGF-1 in muscle attenuates disease in a mouse model of spinal and bulbar muscular atrophy	2009
310	SBMA	AR-97Q	O	Muscle abnormalities	Immunohistochemistry	polyQ nuclear localization	ND	decreased	B	IGF-1	(PI3K)/Akt pathway activator	Clearance machinery: polyQ protein turnover enhancement (UPS)	Cross	Overexpression of IGF-1 in muscle attenuates disease in a mouse model of spinal and bulbar muscular atrophy	2009
311	SBMA	AR-97Q	O	Muscle abnormalities	Western Blot	High-molecular-weight complex of abnormal AR in muscle	ND	decreased	B	IGF-1	(PI3K)/Akt pathway activator	Clearance machinery: polyQ protein turnover enhancement (UPS)	Cross	Overexpression of IGF-1 in muscle attenuates disease in a mouse model of spinal and bulbar muscular atrophy	2009
312	SBMA	AR-97Q	O	Muscle abnormalities	Histochemistry, immunohistochemistry	muscle denervation, muscle myopathy	increased	decreased	B	IGF-1	(PI3K)/Akt pathway activator	Clearance machinery: polyQ protein turnover enhancement (UPS)	Cross	Overexpression of IGF-1 in muscle attenuates disease in a mouse model of spinal and bulbar muscular atrophy	2009
313	SBMA	AR-97Q	O	Muscle abnormalities	Real-time quantitative RT-PCR	expression of genes upregulated during denervation	increased	decreased	B	IGF-1	(PI3K)/Akt pathway activator	Clearance machinery: polyQ protein turnover enhancement (UPS)	Cross	Overexpression of IGF-1 in muscle attenuates disease in a mouse model of spinal and bulbar muscular atrophy	2009
314	SBMA	AR-97Q	O	Premature death	Observation	Survival rate	ND	increased	B	IGF-1	(PI3K)/Akt pathway activator	Clearance machinery: polyQ protein turnover enhancement (UPS)	Cross	Overexpression of IGF-1 in muscle attenuates disease in a mouse model of spinal and bulbar muscular atrophy	2009
315	SBMA	AR-97Q	O	Disease duration	Observation	The time interval from disease onset to death	ND	increased	B	IGF-1	(PI3K)/Akt pathway activator	Clearance machinery: polyQ protein turnover enhancement (UPS)	Cross	Overexpression of IGF-1 in muscle attenuates disease in a mouse model of spinal and bulbar muscular atrophy	2009
316	SBMA	AR-97Q	O	Body weight loss	Weight measurement	Age at disease onset (>=5% body weight loss per week)	ND	increased	B	IGF-1	(PI3K)/Akt pathway activator	Clearance machinery: polyQ protein turnover enhancement (UPS)	Cross	Overexpression of IGF-1 in muscle attenuates disease in a mouse model of spinal and bulbar muscular atrophy	2009
317	SBMA	AR-97Q	O	Body weight loss	Weight measurement	Body weight over the time	decreased	increased	B	IGF-1	(PI3K)/Akt pathway activator	Clearance machinery: polyQ protein turnover enhancement (UPS)	Cross	Overexpression of IGF-1 in muscle attenuates disease in a mouse model of spinal and bulbar muscular atrophy	2009
318	SBMA	AR-97Q	O	Body size reduction	Observation	Body size	decreased	increased	B	IGF-1	(PI3K)/Akt pathway activator	Clearance machinery: polyQ protein turnover enhancement (UPS)	Cross	Overexpression of IGF-1 in muscle attenuates disease in a mouse model of spinal and bulbar muscular atrophy	2009
319	SBMA	112Q	M	Balance and coordination alterations	Rotarod	latency to fall (s)	decreased	increased	B	Testosterone reduction	Androgen receptor ligand	Neutralization of polyQ protein toxicity	Castration	Castration Restores Function and Neurofilament Alterations of Aged Symptomatic Males in a Transgenic Mouse Model of Spinal and Bulbar Muscular Atrophy	2004	1
320	SBMA	112Q	M	Clasping behavior	Tail suspension test	Clasping score	ND	decreased	B	Testosterone reduction	Androgen receptor ligand	Neutralization of polyQ protein toxicity	Castration	Castration Restores Function and Neurofilament Alterations of Aged Symptomatic Males in a Transgenic Mouse Model of Spinal and Bulbar Muscular Atrophy	2004
321	SBMA	112Q	N	polyQ protein aggregates	Immunohistochemistry	NII load in brain and spinal cord	ND	decreased	B	Testosterone reduction	Androgen receptor ligand	Neutralization of polyQ protein toxicity	Castration	Castration Restores Function and Neurofilament Alterations of Aged Symptomatic Males in a Transgenic Mouse Model of Spinal and Bulbar Muscular Atrophy	2004
322	SBMA	112Q	N	Neuronal physiology alterations	Western Blot	High-molecular-weight complex and monomeric AR forms in brain	increased	decreased	B	Testosterone reduction	Androgen receptor ligand	Neutralization of polyQ protein toxicity	Castration	Castration Restores Function and Neurofilament Alterations of Aged Symptomatic Males in a Transgenic Mouse Model of Spinal and Bulbar Muscular Atrophy	2004
323	SBMA	112Q	N	Neuronal loss	Immunohistochemistry	Intensity and number of unphosphorylated NF-H positive motor neurons	decreased	increased	B	Testosterone reduction	Androgen receptor ligand	Neutralization of polyQ protein toxicity	Castration	Castration Restores Function and Neurofilament Alterations of Aged Symptomatic Males in a Transgenic Mouse Model of Spinal and Bulbar Muscular Atrophy	2004
324	DRPLA	Atro 118Q	M	Balance and coordination alterations	Rotarod	Latency to fall from the rotating beam (s)	decreased	increased	B	Sodium butyrate	HDAC inhibitor	Transcription regulation	Intraperitoneal	Sodium butyrate ameliorates histone hypoacetylation and neurodegenerative phenotypes in a mouse model for DRPLA	2005	1
325	DRPLA	Atro 118Q	M	Grip strength impairment	Hanging wire test	Latency to fall	increased	decreased	B	Sodium butyrate	HDAC inhibitor	Transcription regulation	Intraperitoneal	Sodium butyrate ameliorates histone hypoacetylation and neurodegenerative phenotypes in a mouse model for DRPLA	2005
326	DRPLA	Atro 118Q	N	Neuronal morphology alterations	Stereological measurement	somal size, morphology of neurons	decreased	not different	NB	Sodium butyrate	HDAC inhibitor	Transcription regulation	Intraperitoneal	Sodium butyrate ameliorates histone hypoacetylation and neurodegenerative phenotypes in a mouse model for DRPLA	2005
327	DRPLA	Atro 118Q	N	Neuronal physiology alterations	Western Blot	Alterations in histone modifications: H3 acetylation level	decreased	increased	B	Sodium butyrate	HDAC inhibitor	Transcription regulation	Intraperitoneal	Sodium butyrate ameliorates histone hypoacetylation and neurodegenerative phenotypes in a mouse model for DRPLA	2005
328	DRPLA	Atro 118Q	N	polyQ protein aggregates	Immunohistochemistry	Nuclear AR inclusions in spinal cord	increased	not different	NB	Sodium butyrate	HDAC inhibitor	Transcription regulation	Intraperitoneal	Sodium butyrate ameliorates histone hypoacetylation and neurodegenerative phenotypes in a mouse model for DRPLA	2005
329	DRPLA	Atro 118Q	N	Neuronal physiology alterations	Immunohistochemistry	polyQ nuclear localization	increased	not different	NB	Sodium butyrate	HDAC inhibitor	Transcription regulation	Intraperitoneal	Sodium butyrate ameliorates histone hypoacetylation and neurodegenerative phenotypes in a mouse model for DRPLA	2005
330	DRPLA	Atro 118Q	O	Premature death	Observation	Mouse number	decreased	increased	B	Sodium butyrate	HDAC inhibitor	Transcription regulation	Intraperitoneal	Sodium butyrate ameliorates histone hypoacetylation and neurodegenerative phenotypes in a mouse model for DRPLA	2005
331	HD	N171-82Q	M	Balance and coordination alterations	Rotarod	Latency to fall from the rotating beam (s)	decreased	increased	B	Coenzyme Q10 and remacemide	Free-radical scavenger/NMDAR antagonist	Combined: mitochondrial dysfunction/Anti-oxidation, protection from excitotoxicity	Oral	Coenzyme Q10 and remacemide hydrochloride ameliorate motor deficits in a Huntington's disease transgenic mouse model	2001	1
332	HD	N171-82Q	N	polyQ protein aggregates	Immunohistochemistry	Frequency of htt nuclear inclusions	ND	not different	NB	Coenzyme Q10 and remacemide	Free-radical scavenger/NMDAR antagonist	Combined: mitochondrial dysfunction/Anti-oxidation, protection from excitotoxicity	Oral	Coenzyme Q10 and remacemide hydrochloride ameliorate motor deficits in a Huntington's disease transgenic mouse model	2001
333	HD	N171-82Q	N	Neuronal physiology alterations	Immunohistochemistry	Nuclear htt accumulation	ND	not different	NB	Coenzyme Q10 and remacemide	Free-radical scavenger/NMDAR antagonist	Combined: mitochondrial dysfunction/Anti-oxidation, protection from excitotoxicity	Oral	Coenzyme Q10 and remacemide hydrochloride ameliorate motor deficits in a Huntington's disease transgenic mouse model	2001
334	HD	N171-82Q	O	Body weight loss	Weight measurement	Body weight over the time (g)	decreased	increased	B	Coenzyme Q10 and remacemide	Free-radical scavenger/NMDAR antagonist	Combined: mitochondrial dysfunction/Anti-oxidation, protection from excitotoxicity	Oral	Coenzyme Q10 and remacemide hydrochloride ameliorate motor deficits in a Huntington's disease transgenic mouse model	2001
335	HD	N171-82Q	O	Premature death	Observation	The average survival (days)	ND	not different	NB	Coenzyme Q10 and remacemide	Free-radical scavenger/NMDAR antagonist	Combined: mitochondrial dysfunction/Anti-oxidation, protection from excitotoxicity	Oral	Coenzyme Q10 and remacemide hydrochloride ameliorate motor deficits in a Huntington's disease transgenic mouse model	2001
336	HD	N171-82Q	O	Body weight loss	Weight measurement	Body weight over the time (g)	ND	increased	B	Lipoic acid	Free-radical scavenger	Mitochondrial dysfunction/energy metabolism	Oral	Lipoic acid improves survival in transgenic mouse models of Huntington's disease	2001	1
337	HD	N171-82Q	O	Premature death	Observation	The average survival (days)	ND	increased	B	Lipoic acid	Free-radical scavenger	Mitochondrial dysfunction/energy metabolism	Oral	Lipoic acid improves survival in transgenic mouse models of Huntington's disease	2001
338	HD	N171-82Q	M	Balance and coordination alterations	Rotarod	Latency to fall from the rotating beam (s)	decreased	increased	B	Creatine	Energy suplier	Mitochondrial dysfunction/energy metabolism	Oral	Creatine increases survival and delays motor symptoms in a transgenic animal model of Huntington's disease	2001	1
339	HD	N171-82Q	N	polyQ protein aggregates	Immunohistochemistry	Number of striatal inclusions	ND	decreased	B	Creatine	Energy suplier	Mitochondrial dysfunction/energy metabolism	Oral	Creatine increases survival and delays motor symptoms in a transgenic animal model of Huntington's disease	2001
340	HD	N171-82Q	N	Neuronal morphology alterations	Stereological measurement	Striatal neuron aera (um2)	decreased	increased	B	Creatine	Energy suplier	Mitochondrial dysfunction/energy metabolism	Oral	Creatine increases survival and delays motor symptoms in a transgenic animal model of Huntington's disease	2001
341	HD	N171-82Q	N	Brain atrophy	Weight measurement	Brain weight (g)	decreased	increased	B	Creatine	Energy suplier	Mitochondrial dysfunction/energy metabolism	Oral	Creatine increases survival and delays motor symptoms in a transgenic animal model of Huntington's disease	2001
342	HD	N171-82Q	N	Brain atrophy	Stereological measurement	Ventricle enlargement	increased	decreased	B	Creatine	Energy suplier	Mitochondrial dysfunction/energy metabolism	Oral	Creatine increases survival and delays motor symptoms in a transgenic animal model of Huntington's disease	2001
343	HD	N171-82Q	N	Neurotransmiters level depletion	NMR Spectroscopy	The mean NAA/Cho ratio	decreased	increased	B	Creatine	Energy suplier	Mitochondrial dysfunction/energy metabolism	Oral	Creatine increases survival and delays motor symptoms in a transgenic animal model of Huntington's disease	2001
344	HD	N171-82Q	O	Diabetes mellitus	Oral glucose tolerance test	Plasma glucose (mg/dl)	increased	decreased	B	Creatine	Energy suplier	Mitochondrial dysfunction/energy metabolism	Oral	Creatine increases survival and delays motor symptoms in a transgenic animal model of Huntington's disease	2001
345	HD	N171-82Q	O	Premature death	Observation	The average survival (days)	ND	increased	B	Creatine	Energy suplier	Mitochondrial dysfunction/energy metabolism	Oral	Creatine increases survival and delays motor symptoms in a transgenic animal model of Huntington's disease	2001
346	HD	N171-82Q	O	Body weight loss	Weight measurement	Body weight over the time (g)	decreased	increased	B	Creatine	Energy suplier	Mitochondrial dysfunction/energy metabolism	Oral	Creatine increases survival and delays motor symptoms in a transgenic animal model of Huntington's disease	2001
347	HD	N171-82Q	M	Balance and coordination alterations	Rotarod	Latency to fall from the rotating beam (s)	ND	increased	B	Dichloroacetate	PDC kinase inhibitor	Mitochondrial dysfunction/energy metabolism	Oral	Dichloroacetate exerts therapeutic effects in transgenic mouse models of Huntington's disease	2001	1
348	HD	N171-82Q	O	Premature death	Observation	The average survival (days)	ND	increased	B	Dichloroacetate	PDC kinase inhibitor	Mitochondrial dysfunction/energy metabolism	Oral	Dichloroacetate exerts therapeutic effects in transgenic mouse models of Huntington's disease	2001
349	HD	N171-82Q	O	Body weight loss	Weight measurement	Body weight over the time (g)	ND	increased	B	Dichloroacetate	PDC kinase inhibitor	Mitochondrial dysfunction/energy metabolism	Oral	Dichloroacetate exerts therapeutic effects in transgenic mouse models of Huntington's disease	2001
350	HD	N171-82Q	O	Premature death	Observation	The average survival (days)	ND	increased	B	Coenzyme Q10 and remacemide	Free-radical scavenger/NMDAR antagonist	Combined: mitochondrial dysfunction/Anti-oxidation, protection from excitotoxicity	Oral	Therapeutic effects of coenzyme Q(10) and remacemide in transgenic mouse models of Huntington's disease	2002	1
351	HD	N171-82Q	O	Body weight loss	Weight measurement	Body weight over the time (g)	decreased	increased	B	Coenzyme Q10 and remacemide	Free-radical scavenger/NMDAR antagonist	Combined: mitochondrial dysfunction/Anti-oxidation, protection from excitotoxicity	Oral	Therapeutic effects of coenzyme Q(10) and remacemide in transgenic mouse models of Huntington's disease	2002
352	HD	N171-82Q	M	Balance and coordination alterations	Rotarod	Latency to fall from the rotating beam (s)	decreased	increased	B	Dietary restriction	Intermittent fasting	Mitochondrial dysfunction/energy metabolism	Oral	Dietary restriction normalizes glucose metabolism and BDNF levels, slows disease progression, and increases survival in huntingtin mutant mice.	2003	1
353	HD	N171-82Q	M	Balance and coordination alterations	Rotarod	Falling times	increased	decreased	B	Dietary restriction	Intermittent fasting	Mitochondrial dysfunction/energy metabolism	Oral	Dietary restriction normalizes glucose metabolism and BDNF levels, slows disease progression, and increases survival in huntingtin mutant mice.	2003
354	HD	N171-82Q	N	Brain atrophy	Stereological measurement	Ventricle enlargement and thinning of the cerebral cortex	increased	decreased	B	Dietary restriction	Intermittent fasting	Mitochondrial dysfunction/energy metabolism	Oral	Dietary restriction normalizes glucose metabolism and BDNF levels, slows disease progression, and increases survival in huntingtin mutant mice.	2003
355	HD	N171-82Q	N	polyQ protein aggregates	Immunohistochemistry	Frequency of cerebellar htt nuclear inclusions	ND	decreased	B	Dietary restriction	Intermittent fasting	Mitochondrial dysfunction/energy metabolism	Oral	Dietary restriction normalizes glucose metabolism and BDNF levels, slows disease progression, and increases survival in huntingtin mutant mice.	2003
356	HD	N171-82Q	N	Neuronal physiology alterations	Immunohistochemistry	Induced procaspase-1 expression in the cortex and striatum	increased	decreased	B	Dietary restriction	Intermittent fasting	Mitochondrial dysfunction/energy metabolism	Oral	Dietary restriction normalizes glucose metabolism and BDNF levels, slows disease progression, and increases survival in huntingtin mutant mice.	2003
357	HD	N171-82Q	O	Diabetes mellitus	Glucometer	Blood glucose (mg/dl)	increased	decreased	B	Dietary restriction	Intermittent fasting	Mitochondrial dysfunction/energy metabolism	Oral	Dietary restriction normalizes glucose metabolism and BDNF levels, slows disease progression, and increases survival in huntingtin mutant mice.	2003
358	HD	N171-82Q	O	Diabetes mellitus	Oral glucose tolerance test	Plasma glucose (mg/dl)	increased	not different	NB	Dietary restriction	Intermittent fasting	Mitochondrial dysfunction/energy metabolism	Oral	Dietary restriction normalizes glucose metabolism and BDNF levels, slows disease progression, and increases survival in huntingtin mutant mice.	2003
359	HD	N171-82Q	O	Premature death	Observation	The average survival (days)	ND	increased	B	Dietary restriction	Intermittent fasting	Mitochondrial dysfunction/energy metabolism	Oral	Dietary restriction normalizes glucose metabolism and BDNF levels, slows disease progression, and increases survival in huntingtin mutant mice.	2003
360	HD	N171-82Q	O	Body weight loss	Weight measurement	Body weight over the time (g)	ND	increased	B	Dietary restriction	Intermittent fasting	Mitochondrial dysfunction/energy metabolism	Oral	Dietary restriction normalizes glucose metabolism and BDNF levels, slows disease progression, and increases survival in huntingtin mutant mice.	2003
361	HD	N171-82Q	O	Energy- and appetite-regulating hormones changes	ELISA	Insulin and Leptin Levels	partially decreased	not different	NB	Dietary restriction	Intermittent fasting	Mitochondrial dysfunction/energy metabolism	Oral	Dietary restriction normalizes glucose metabolism and BDNF levels, slows disease progression, and increases survival in huntingtin mutant mice.	2003
362	HD	N171-82Q	O	Tremor	Observation	Onset of disease (days)	ND	increased	B	Dietary restriction	Intermittent fasting	Mitochondrial dysfunction/energy metabolism	Oral	Dietary restriction normalizes glucose metabolism and BDNF levels, slows disease progression, and increases survival in huntingtin mutant mice.	2003
363	HD	N171-82Q	N	Neuronal physiology alterations	ELISA	BDNF per mg of protein	decreased	increased	B	Dietary restriction	Intermittent fasting	Mitochondrial dysfunction/energy metabolism	Oral	Dietary restriction normalizes glucose metabolism and BDNF levels, slows disease progression, and increases survival in huntingtin mutant mice.	2003
364	HD	N171-82Q	N	Neuronal physiology alterations	Western Blot	Densytomeric level of Hsp70 cortical chaperons	decreased	increased	B	Dietary restriction	Intermittent fasting	Mitochondrial dysfunction/energy metabolism	Oral	Dietary restriction normalizes glucose metabolism and BDNF levels, slows disease progression, and increases survival in huntingtin mutant mice.	2003
365	HD	N171-82Q	M	Balance and coordination alterations	Rotarod	Time on rotarod (s)	ND	not different	NB	Acetylsalicylate	COX-1 inhibitor	Other: Inflammatory pathways	Oral	Anti-inflammatory treatment with acetylsalicylate or rofecoxib is not neuroprotective in Huntington's disease transgenic mice	2004	1
366	HD	N171-82Q	N	Abnormalities of sensorimotor gating	Startle chamber	Acoustic startle responses (scaled units of electrical energy)	decreased	not different	NB	Acetylsalicylate	COX-1 inhibitor	Other: Inflammatory pathways	Oral	Anti-inflammatory treatment with acetylsalicylate or rofecoxib is not neuroprotective in Huntington's disease transgenic mice	2004
367	HD	N171-82Q	N	Abnormalities of sensorimotor gating	Startle chamber	Prepulse inhibition to acoustic startle (% inhibition)	decreased	not different	NB	Acetylsalicylate	COX-1 inhibitor	Other: Inflammatory pathways	Oral	Anti-inflammatory treatment with acetylsalicylate or rofecoxib is not neuroprotective in Huntington's disease transgenic mice	2004
368	HD	N171-82Q	N	Brain atrophy	Stereological measurement	Ventricle enlargement	increased	not different	NB	Acetylsalicylate	COX-1 inhibitor	Other: Inflammatory pathways	Oral	Anti-inflammatory treatment with acetylsalicylate or rofecoxib is not neuroprotective in Huntington's disease transgenic mice	2004
369	HD	N171-82Q	O	Body weight loss	Weight measurement	Body weight over the time (g)	ND	decreased	DL	Acetylsalicylate	COX-1 inhibitor	Other: Inflammatory pathways	Oral	Anti-inflammatory treatment with acetylsalicylate or rofecoxib is not neuroprotective in Huntington's disease transgenic mice	2004
370	HD	N171-82Q	O	Premature death	Observation	The average survival (days)	ND	not different	NB	Acetylsalicylate	COX-1 inhibitor	Other: Inflammatory pathways	Oral	Anti-inflammatory treatment with acetylsalicylate or rofecoxib is not neuroprotective in Huntington's disease transgenic mice	2004
371	HD	N171-82Q	M	Balance and coordination alterations	Rotarod	Latency to fall from the rotating beam (s)	decreased	increased	B	Environmental enrichment	Environmental enrichment cages	Enviromental enrichment-induced neuroprotection	-	Environmental, pharmacological, and genetic modulation of the HD phenotype in transgenic mice	2004	1
372	HD	N171-82Q	C	Procedural learning alteration	Rotarod	Progress in the motor performance	ND	increased	B	Environmental enrichment	Environmental enrichment cages	Enviromental enrichment-induced neuroprotection	-	Environmental, pharmacological, and genetic modulation of the HD phenotype in transgenic mice	2004
373	HD	N171-82Q	O	Premature death	Observation	The average survival (days)	ND	not different	NB	Environmental enrichment	Environmental enrichment cages	Enviromental enrichment-induced neuroprotection	-	Environmental, pharmacological, and genetic modulation of the HD phenotype in transgenic mice	2004
374	HD	N171-82Q	O	Body weight loss	Weight measurement	Body weight over the time (g)	ND	increased	B	Environmental enrichment	Environmental enrichment cages	Enviromental enrichment-induced neuroprotection	-	Environmental, pharmacological, and genetic modulation of the HD phenotype in transgenic mice	2004
375	HD	N171-82Q	M	Balance and coordination alterations	Rotarod	Latency to fall from the rotating beam (s)	decreased	not different	NB	Remacemide	NMDAR antagonist	Protection from excitotoxicity	Oral	Environmental, pharmacological, and genetic modulation of the HD phenotype in transgenic mice	2004	1
376	HD	N171-82Q	O	Premature death	Observation	The average survival (days)	decreased	decreased	DL	Remacemide	NMDAR antagonist	Protection from excitotoxicity	Oral	Environmental, pharmacological, and genetic modulation of the HD phenotype in transgenic mice	2004
377	HD	N171-82Q	M	Balance and coordination alterations	Rotarod	Latency to fall from the rotating beam (s)	decreased	increased	B	Coenzyme Q10	Free-radical scavenger	Mitochondrial dysfunction/Anti-oxidation	Oral	Environmental, pharmacological, and genetic modulation of the HD phenotype in transgenic mice	2004	1
378	HD	N171-82Q	O	Premature death	Observation	The average survival (days)	decreased	decreased	DL	Coenzyme Q10	Free-radical scavenger	Mitochondrial dysfunction/Anti-oxidation	Oral	Environmental, pharmacological, and genetic modulation of the HD phenotype in transgenic mice	2004
379	HD	N171-82Q	M	Balance and coordination alterations	Rotarod	Latency to fall from the rotating beam (s)	not different	not different	NB	Celecoxib	COX-2 inhibitor	Other: Inflammatory pathways	Oral	Environmental, pharmacological, and genetic modulation of the HD phenotype in transgenic mice	2004	1
380	HD	N171-82Q	O	Premature death	Observation	The average survival (days)	decreased	decreased	DL	Celecoxib	COX-2 inhibitor	Other: Inflammatory pathways	Oral	Environmental, pharmacological, and genetic modulation of the HD phenotype in transgenic mice	2004
381	HD	N171-82Q	N	polyQ protein aggregates	Immunohistochemistry	Frequency of htt nuclear inclusions	ND	not different	NB	Chlorpromazine	D2 receptor antagonist, prion inhibitor	Clearance machinery: Inhibition of polyQ protein aggregation	Subcutaneous	Environmental, pharmacological, and genetic modulation of the HD phenotype in transgenic mice	2004	1
382	HD	N171-82Q	O	Premature death	Observation	The average survival (days)	decreased	not different	NB	Chlorpromazine	D2 receptor antagonist, prion inhibitor	Clearance machinery: Inhibition of polyQ protein aggregation	Subcutaneous	Environmental, pharmacological, and genetic modulation of the HD phenotype in transgenic mice	2004
383	HD	N171-82Q	M	Balance and coordination alterations	Rotarod	Latency to fall from the rotating beam (s)	decreased	not different	NB	SOD1 overexpression	Free-radical scavenger	Mitochondrial dysfunction/Anti-oxidation	Cross	Environmental, pharmacological, and genetic modulation of the HD phenotype in transgenic mice	2004	1
384	HD	N171-82Q	O	Premature death	Observation	The average survival (days)	decreased	not different	NB	SOD1 overexpression	Free-radical scavenger	Mitochondrial dysfunction/Anti-oxidation	Cross	Environmental, pharmacological, and genetic modulation of the HD phenotype in transgenic mice	2004
385	HD	N171-82Q	M	Balance and coordination alterations	Rotarod	Latency to fall from the rotating beam (s)	ND	increased	B	Temsirolimus (CCI-779)	mTOR inhibitor	Clearance machinery: polyQ protein turnover enhancement (autophagy)	Intraperitoneal	Inhibition of mTOR induces autophagy and reduces toxicity of polyglutamine expansions in fly and mouse models of Huntington disease	2004	1
386	HD	N171-82Q	M	Grip strength impairment	Wire manoeuvre test	SHIRPA score	ND	decreased	B	Temsirolimus (CCI-779)	mTOR inhibitor	Clearance machinery: polyQ protein turnover enhancement (autophagy)	Intraperitoneal	Inhibition of mTOR induces autophagy and reduces toxicity of polyglutamine expansions in fly and mouse models of Huntington disease	2004
387	HD	N171-82Q	M	Grip strength impairment	Grip strength test	SHIRPA score	ND	increased	B	Temsirolimus (CCI-779)	mTOR inhibitor	Clearance machinery: polyQ protein turnover enhancement (autophagy)	Intraperitoneal	Inhibition of mTOR induces autophagy and reduces toxicity of polyglutamine expansions in fly and mouse models of Huntington disease	2004
388	HD	N171-82Q	N	Brain atrophy	Weight measurement	Brain weight (g)	not different	decreased	DL	Temsirolimus (CCI-779)	mTOR inhibitor	Clearance machinery: polyQ protein turnover enhancement (autophagy)	Intraperitoneal	Inhibition of mTOR induces autophagy and reduces toxicity of polyglutamine expansions in fly and mouse models of Huntington disease	2004
389	HD	N171-82Q	N	polyQ protein aggregates	Immunohistochemistry	Aggregates per unit area	ND	decreased	B	Temsirolimus (CCI-779)	mTOR inhibitor	Clearance machinery: polyQ protein turnover enhancement (autophagy)	Intraperitoneal	Inhibition of mTOR induces autophagy and reduces toxicity of polyglutamine expansions in fly and mouse models of Huntington disease	2004
390	HD	N171-82Q	O	Tremor	Observation	SHIRPA score	ND	decreased	B	Temsirolimus (CCI-779)	mTOR inhibitor	Clearance machinery: polyQ protein turnover enhancement (autophagy)	Intraperitoneal	Inhibition of mTOR induces autophagy and reduces toxicity of polyglutamine expansions in fly and mouse models of Huntington disease	2004
391	HD	N171-82Q	O	Body weight loss	Weight measurement	Body weight over the time (g)	decreased	decreased	DL	Temsirolimus (CCI-779)	mTOR inhibitor	Clearance machinery: polyQ protein turnover enhancement (autophagy)	Intraperitoneal	Inhibition of mTOR induces autophagy and reduces toxicity of polyglutamine expansions in fly and mouse models of Huntington disease	2004
392	HD	N171-82Q	N	Neuronal physiology alterations	Immunohistochemistry	phosphorylation of ribosomal protein S6 (percent of cells with negative p-S6)	decreased	decreased	DL	Temsirolimus (CCI-779)	mTOR inhibitor	Clearance machinery: polyQ protein turnover enhancement (autophagy)	Intraperitoneal	Inhibition of mTOR induces autophagy and reduces toxicity of polyglutamine expansions in fly and mouse models of Huntington disease	2004
393	HD	N171-82Q	M	Balance and coordination alterations	Rotarod	Latency to fall from the rotating beam (s)	decreased	increased	B	Paroxetine	Selective serotonin reuptake inhibitor	Neurotrophic factor-induced neuroprotection	Subcutaneous	Paroxetine retards disease onset and progression in huntingtin mutant mice	2004	1
394	HD	N171-82Q	M	Balance and coordination alterations	Rotarod	Falling times	increased	decreased	B	Paroxetine	Selective serotonin reuptake inhibitor	Neurotrophic factor-induced neuroprotection	Subcutaneous	Paroxetine retards disease onset and progression in huntingtin mutant mice	2004
395	HD	N171-82Q	N	Neurotransmiters level depletion	HPLC	Striatal levels of serotonin, dopamine, norepinephrine and their metabolites	changed	partially restored	B	Paroxetine	Selective serotonin reuptake inhibitor	Neurotrophic factor-induced neuroprotection	Subcutaneous	Paroxetine retards disease onset and progression in huntingtin mutant mice	2004
396	HD	N171-82Q	N	Brain atrophy	Stereological measurement	Ventricle enlargement and thinning of the cerebral cortex	increased	decreased	B	Paroxetine	Selective serotonin reuptake inhibitor	Neurotrophic factor-induced neuroprotection	Subcutaneous	Paroxetine retards disease onset and progression in huntingtin mutant mice	2004
397	HD	N171-82Q	O	Diabetes mellitus	Glucometer	Blood glucose (mg/dl)	increased	decreased	B	Paroxetine	Selective serotonin reuptake inhibitor	Neurotrophic factor-induced neuroprotection	Subcutaneous	Paroxetine retards disease onset and progression in huntingtin mutant mice	2004
398	HD	N171-82Q	O	Premature death	Observation	The average survival (days)	ND	increased	B	Paroxetine	Selective serotonin reuptake inhibitor	Neurotrophic factor-induced neuroprotection	Subcutaneous	Paroxetine retards disease onset and progression in huntingtin mutant mice	2004
399	HD	N171-82Q	O	Body weight loss	Weight measurement	Body weight over the time (g)	ND	increased	B	Paroxetine	Selective serotonin reuptake inhibitor	Neurotrophic factor-induced neuroprotection	Subcutaneous	Paroxetine retards disease onset and progression in huntingtin mutant mice	2004
400	HD	N171-82Q	M	Balance and coordination alterations	Rotarod	Latency to fall from the rotating beam (s)	ND	not different	NB	Hsp104 overexpression	Heat shock protein	Clearance machinery: Chaperone related polyQ protein turnover	Cross	Overexpression of yeast hsp104 reduces polyglutamine aggregation and prolongs survival of a transgenic mouse model of Huntington’s disease	2005	1
401	HD	N171-82Q	M	Grip strength impairment	Grip strength test	SHIRPA score	ND	not different	NB	Hsp104 overexpression	Heat shock protein	Clearance machinery: Chaperone related polyQ protein turnover	Cross	Overexpression of yeast hsp104 reduces polyglutamine aggregation and prolongs survival of a transgenic mouse model of Huntington’s disease	2005
402	HD	N171-82Q	M	Grip strength impairment	Wire manoeuvre test	SHIRPA score	ND	not different	NB	Hsp104 overexpression	Heat shock protein	Clearance machinery: Chaperone related polyQ protein turnover	Cross	Overexpression of yeast hsp104 reduces polyglutamine aggregation and prolongs survival of a transgenic mouse model of Huntington’s disease	2005
403	HD	N171-82Q	M	Grip strength impairment	Grip strength meter	Maximum force developed by animal	ND	not different	NB	Hsp104 overexpression	Heat shock protein	Clearance machinery: Chaperone related polyQ protein turnover	Cross	Overexpression of yeast hsp104 reduces polyglutamine aggregation and prolongs survival of a transgenic mouse model of Huntington’s disease	2005
404	HD	N171-82Q	N	polyQ protein aggregates	Immunohistochemistry	Number of cortical inclusions	ND	decreased	B	Hsp104 overexpression	Heat shock protein	Clearance machinery: Chaperone related polyQ protein turnover	Cross	Overexpression of yeast hsp104 reduces polyglutamine aggregation and prolongs survival of a transgenic mouse model of Huntington’s disease	2005
405	HD	N171-82Q	O	Premature death	Observation	The average survival (days)	ND	increased	B	Hsp104 overexpression	Heat shock protein	Clearance machinery: Chaperone related polyQ protein turnover	Cross	Overexpression of yeast hsp104 reduces polyglutamine aggregation and prolongs survival of a transgenic mouse model of Huntington’s disease	2005
406	HD	N171-82Q	O	Body weight loss	Weight measurement	Body weight over the time (g)	not different	not different	NB	Hsp104 overexpression	Heat shock protein	Clearance machinery: Chaperone related polyQ protein turnover	Cross	Overexpression of yeast hsp104 reduces polyglutamine aggregation and prolongs survival of a transgenic mouse model of Huntington’s disease	2005
407	HD	N171-82Q	N	Neuronal physiology alterations	Western Blot	Level of polyQ protein: Htt brain level	ND	not different	NB	Hsp104 overexpression	Heat shock protein	Clearance machinery: Chaperone related polyQ protein turnover	Cross	Overexpression of yeast hsp104 reduces polyglutamine aggregation and prolongs survival of a transgenic mouse model of Huntington’s disease	2005
408	HD	N171-82Q	M	Balance and coordination alterations	Rotarod	Latency to fall from the rotating beam (s)	decreased	increased	B	anti-huntingtin shRNA	RNA interference reagent	Downregulation of polyQ protein expression	Stereotaxy	RNA interference improves motor and neuropathological abnormalities in a Huntington's disease mouse model	2005	1
409	HD	N171-82Q	M	Gait alteration	Footprint test	Stride length (mm)	decreased	increased	B	anti-huntingtin shRNA	RNA interference reagent	Downregulation of polyQ protein expression	Stereotaxy	RNA interference improves motor and neuropathological abnormalities in a Huntington's disease mouse model	2005
410	HD	N171-82Q	N	polyQ protein aggregates	Immunohistochemistry	Inclusions in transfected striatal cells	ND	decreased	B	anti-huntingtin shRNA	RNA interference reagent	Downregulation of polyQ protein expression	Stereotaxy	RNA interference improves motor and neuropathological abnormalities in a Huntington's disease mouse model	2005
411	HD	N171-82Q	O	Body weight loss	Weight measurement	Body weight over the time (g)	decreased	not different	NB	anti-huntingtin shRNA	RNA interference reagent	Downregulation of polyQ protein expression	Stereotaxy	RNA interference improves motor and neuropathological abnormalities in a Huntington's disease mouse model	2005
412	HD	N171-82Q	N	Neuronal physiology alterations	Western Blot	Level of polyQ protein: Densytomeric level of striatal Htt	increased	decreased	B	anti-huntingtin shRNA	RNA interference reagent	Downregulation of polyQ protein expression	Stereotaxy	RNA interference improves motor and neuropathological abnormalities in a Huntington's disease mouse model	2005
413	HD	N171-82Q	N	Neuronal physiology alterations	Real-time quantitative RT-PCR	Relative striatal Htt expression	ND	decreased	B	anti-huntingtin shRNA	RNA interference reagent	Downregulation of polyQ protein expression	Stereotaxy	RNA interference improves motor and neuropathological abnormalities in a Huntington's disease mouse model	2005
414	HD	N171-82Q	M	Balance and coordination alterations	Rotarod	Latency to fall from the rotating beam (s)	ND	not different	NB	Phenylbutyrate	HDAC inhibitor	Transcription regulation	Intraperitoneal	Neuroprotective effects of phenylbutyrate in the N171-82Q transgenic mouse model of Huntington's disease	2005	1
415	HD	N171-82Q	N	polyQ protein aggregates	Immunohistochemistry	Number of striatal inclusions	ND	not different	NB	Phenylbutyrate	HDAC inhibitor	Transcription regulation	Intraperitoneal	Neuroprotective effects of phenylbutyrate in the N171-82Q transgenic mouse model of Huntington's disease	2005
416	HD	N171-82Q	N	Neuronal morphology alterations	Stereological measurement	Striatal neuron aera (um2)	decreased	increased	B	Phenylbutyrate	HDAC inhibitor	Transcription regulation	Intraperitoneal	Neuroprotective effects of phenylbutyrate in the N171-82Q transgenic mouse model of Huntington's disease	2005
417	HD	N171-82Q	N	Brain atrophy	Stereological measurement	Total brain volume	ND	increased	B	Phenylbutyrate	HDAC inhibitor	Transcription regulation	Intraperitoneal	Neuroprotective effects of phenylbutyrate in the N171-82Q transgenic mouse model of Huntington's disease	2005
418	HD	N171-82Q	N	Brain atrophy	Stereological measurement	Ventricle volume	ND	decreased	B	Phenylbutyrate	HDAC inhibitor	Transcription regulation	Intraperitoneal	Neuroprotective effects of phenylbutyrate in the N171-82Q transgenic mouse model of Huntington's disease	2005
419	HD	N171-82Q	O	Premature death	Observation	The average survival (days)	ND	increased	B	Phenylbutyrate	HDAC inhibitor	Transcription regulation	Intraperitoneal	Neuroprotective effects of phenylbutyrate in the N171-82Q transgenic mouse model of Huntington's disease	2005
420	HD	N171-82Q	O	Body weight loss	Weight measurement	Body weight over the time (g)	ND	not different	NB	Phenylbutyrate	HDAC inhibitor	Transcription regulation	Intraperitoneal	Neuroprotective effects of phenylbutyrate in the N171-82Q transgenic mouse model of Huntington's disease	2005
421	HD	N171-82Q	N	Neuronal physiology alterations	Microarray, real-time quantitative RT-PCR	Transcriptional changes: expression levels	ND	changed	B	Phenylbutyrate	HDAC inhibitor	Transcription regulation	Intraperitoneal	Neuroprotective effects of phenylbutyrate in the N171-82Q transgenic mouse model of Huntington's disease	2005
422	HD	N171-82Q	N	Neuronal physiology alterations	Immunohistochemistry, Western Blot	Alterations in histone modifications: level of tMH3 histones	increased	decreased	B	Phenylbutyrate	HDAC inhibitor	Transcription regulation	Intraperitoneal	Neuroprotective effects of phenylbutyrate in the N171-82Q transgenic mouse model of Huntington's disease	2005
423	HD	N171-82Q	N	Neuronal physiology alterations	Immunohistochemistry, Western Blot	Alterations in histone modifications: level of AcH4 and AcH3 histones	decreased	increased	B	Phenylbutyrate	HDAC inhibitor	Transcription regulation	Intraperitoneal	Neuroprotective effects of phenylbutyrate in the N171-82Q transgenic mouse model of Huntington's disease	2005
424	HD	N171-82Q	M	Balance and coordination alterations	Rotarod	Latency to fall from the rotating beam (s)	decreased	increased	B	PN401	Uridine prodrug	Mitochondrial dysfunction/energy metabolism	Oral	Oral uridine pro-drug PN401 is neuroprotective in the R6/2 and N171-82Q mouse models of Huntington's disease.	2006	1
425	HD	N171-82Q	N	Neuronal morphology alterations	Histochemistry	Cortical and striatal silver positive cells per mm2	ND	decreased	B	PN401	Uridine prodrug	Mitochondrial dysfunction/energy metabolism	Oral	Oral uridine pro-drug PN401 is neuroprotective in the R6/2 and N171-82Q mouse models of Huntington's disease.	2006
426	HD	N171-82Q	N	polyQ protein aggregates	Immunohistochemistry	Cortical and striatal aggregates per mm2	ND	partially decreased	B	PN401	Uridine prodrug	Mitochondrial dysfunction/energy metabolism	Oral	Oral uridine pro-drug PN401 is neuroprotective in the R6/2 and N171-82Q mouse models of Huntington's disease.	2006
427	HD	N171-82Q	O	Premature death	Observation	The average survival (days)	ND	increased	B	PN401	Uridine prodrug	Mitochondrial dysfunction/energy metabolism	Oral	Oral uridine pro-drug PN401 is neuroprotective in the R6/2 and N171-82Q mouse models of Huntington's disease.	2006
428	HD	N171-82Q	O	Diabetes mellitus	Oral glucose tolerance test	Mean plasma glucose (mmol/L)	increased	not different	NB	PN401	Uridine prodrug	Mitochondrial dysfunction/energy metabolism	Oral	Oral uridine pro-drug PN401 is neuroprotective in the R6/2 and N171-82Q mouse models of Huntington's disease.	2006
429	HD	N171-82Q	O	Body weight loss	Weight measurement	Body weight over the time (g)	decreased	not different	NB	PN401	Uridine prodrug	Mitochondrial dysfunction/energy metabolism	Oral	Oral uridine pro-drug PN401 is neuroprotective in the R6/2 and N171-82Q mouse models of Huntington's disease.	2006
430	HD	N171-82Q	N	Neuronal physiology alterations	Western Blot	Relative cortical and striatal BDNF level	partially decreased	partially increased	B	PN401	Uridine prodrug	Mitochondrial dysfunction/energy metabolism	Oral	Oral uridine pro-drug PN401 is neuroprotective in the R6/2 and N171-82Q mouse models of Huntington's disease.	2006
431	HD	N171-82Q	N	Neuronal physiology alterations	Respiratory chain enzyme assay	complex II–III and complex IV activities (nmol/min)	not different	not different	NB	PN401	Uridine prodrug	Mitochondrial dysfunction/energy metabolism	Oral	Oral uridine pro-drug PN401 is neuroprotective in the R6/2 and N171-82Q mouse models of Huntington's disease.	2006
432	HD	N171-82Q	M	Balance and coordination alterations	Rotarod	Latency to fall from the rotating beam (s)	decreased	increased	B	GDNF	Neurotrophic factor	Neurotrophic factor-induced neuroprotection	Stereotaxy	Viral delivery of glial cell line-derived neurotrophic factor improves behavior and protects striatal neurons in a mouse model of Huntington's disease	2006	1
433	HD	N171-82Q	M	Clasping behavior	Tail suspension test	The total number of clasping events per mouse	increased	decreased	B	GDNF	Neurotrophic factor	Neurotrophic factor-induced neuroprotection	Stereotaxy	Viral delivery of glial cell line-derived neurotrophic factor improves behavior and protects striatal neurons in a mouse model of Huntington's disease	2006
434	HD	N171-82Q	M	Clasping behavior	Tail suspension test	Age of initial onset of the clasping phenotype (weeks)	decreased	increased	B	GDNF	Neurotrophic factor	Neurotrophic factor-induced neuroprotection	Stereotaxy	Viral delivery of glial cell line-derived neurotrophic factor improves behavior and protects striatal neurons in a mouse model of Huntington's disease	2006
435	HD	N171-82Q	N	Brain atrophy	Stereological measurement	Striatal volume (mm3)	decreased	not different	NB	GDNF	Neurotrophic factor	Neurotrophic factor-induced neuroprotection	Stereotaxy	Viral delivery of glial cell line-derived neurotrophic factor improves behavior and protects striatal neurons in a mouse model of Huntington's disease	2006
436	HD	N171-82Q	N	Neuronal morphology alterations	Stereological measurement	Neuronal volume (um3)	decreased	increased	B	GDNF	Neurotrophic factor	Neurotrophic factor-induced neuroprotection	Stereotaxy	Viral delivery of glial cell line-derived neurotrophic factor improves behavior and protects striatal neurons in a mouse model of Huntington's disease	2006
437	HD	N171-82Q	N	Neuronal loss	Immunohistochemistry	Number of NeuN+ striatal neurons	decreased	increased	B	GDNF	Neurotrophic factor	Neurotrophic factor-induced neuroprotection	Stereotaxy	Viral delivery of glial cell line-derived neurotrophic factor improves behavior and protects striatal neurons in a mouse model of Huntington's disease	2006
438	HD	N171-82Q	N	polyQ protein aggregates	Immunohistochemistry	Total striatal inclusions	ND	not significant	NB	GDNF	Neurotrophic factor	Neurotrophic factor-induced neuroprotection	Stereotaxy	Viral delivery of glial cell line-derived neurotrophic factor improves behavior and protects striatal neurons in a mouse model of Huntington's disease	2006
439	HD	N171-82Q	N	polyQ protein aggregates	Immunohistochemistry	The percentage of striatal neurons with inclusions (%)	ND	decreased	B	GDNF	Neurotrophic factor	Neurotrophic factor-induced neuroprotection	Stereotaxy	Viral delivery of glial cell line-derived neurotrophic factor improves behavior and protects striatal neurons in a mouse model of Huntington's disease	2006
440	HD	N171-82Q	O	Premature death	Observation	The average survival (days)	ND	increased	B	Sp1 knock-out	Transcriptional activator (interacts with Htt)	Neutralization of polyQ protein toxicity	Cross	Sp1 Is Up-regulated in Cellular and Transgenic Models of Huntington Disease, and Its Reduction Is Neuroprotective	2006	1
441	HD	N171-82Q	O	Body weight loss	Weight measurement	Body weight over the time (g)	ND	not different	NB	Sp1 knock-out	Transcriptional activator (interacts with Htt)	Neutralization of polyQ protein toxicity	Cross	Sp1 Is Up-regulated in Cellular and Transgenic Models of Huntington Disease, and Its Reduction Is Neuroprotective	2006
442	HD	N171-82Q	M	Balance and coordination alterations	Rotarod	Latency to fall from the rotating beam (s)	decreased	not different	NB	Minocycline	Caspase-1 inhibitor	Protection from apoptosis	Intraperitoneal	Lack of Minocycline Efficiency in Genetic Models of Huntington’s Disease	2007	1
443	HD	N171-82Q	M	Locomotor impairment	Open field test	Total distanced moved (cm/5min)	decreased	not different	NB	Minocycline	Caspase-1 inhibitor	Protection from apoptosis	Intraperitoneal	Lack of Minocycline Efficiency in Genetic Models of Huntington’s Disease	2007
444	HD	N171-82Q	N	Brain atrophy	Stereological measurement	Ventrical surface (mm2)	increased	not different	NB	Minocycline	Caspase-1 inhibitor	Protection from apoptosis	Intraperitoneal	Lack of Minocycline Efficiency in Genetic Models of Huntington’s Disease	2007
445	HD	N171-82Q	N	Brain atrophy	Stereological measurement	the thickness of the cerebral cortex (mm)	decreased	not different	NB	Minocycline	Caspase-1 inhibitor	Protection from apoptosis	Intraperitoneal	Lack of Minocycline Efficiency in Genetic Models of Huntington’s Disease	2007
446	HD	N171-82Q	N	Brain atrophy	Stereological measurement	Striatal surface (mm2)	decreased	not different	NB	Minocycline	Caspase-1 inhibitor	Protection from apoptosis	Intraperitoneal	Lack of Minocycline Efficiency in Genetic Models of Huntington’s Disease	2007
447	HD	N171-82Q	N	Neuronal physiology alterations	Western Blot	Induced procaspase-1 expression in the cortex and striatum	partially increased	partially decreased	B	Minocycline	Caspase-1 inhibitor	Protection from apoptosis	Intraperitoneal	Lack of Minocycline Efficiency in Genetic Models of Huntington’s Disease	2007
448	HD	N171-82Q	O	Premature death	Observation	The average survival (days)	ND	not different	NB	Minocycline	Caspase-1 inhibitor	Protection from apoptosis	Intraperitoneal	Lack of Minocycline Efficiency in Genetic Models of Huntington’s Disease	2007
449	HD	N171-82Q	O	Body weight loss	Weight measurement	Body weight over the time (g)	decreased	not different	NB	Minocycline	Caspase-1 inhibitor	Protection from apoptosis	Intraperitoneal	Lack of Minocycline Efficiency in Genetic Models of Huntington’s Disease	2007
450	HD	N171-82Q	N	Brain atrophy	Stereological measurement	Brain volume (um3)	decreased	increased	B	Chromomycin and mithramycin	Histones/DNA binding antibiotic	Transcription regulation	Intraperitoneal	Modulation of nucleosome dynamics in Huntington's disease.	2007	1
451	HD	N171-82Q	N	Neuronal morphology alterations	Stereological measurement	Striatal neuronal area (um2)	decreased	increased	B	Chromomycin and mithramycin	Histones/DNA binding antibiotic	Transcription regulation	Intraperitoneal	Modulation of nucleosome dynamics in Huntington's disease.	2007
452	HD	N171-82Q	O	Premature death	Observation	The average survival (days)	ND	increased	B	Chromomycin and mithramycin	Histones/DNA binding antibiotic	Transcription regulation	Intraperitoneal	Modulation of nucleosome dynamics in Huntington's disease.	2007
453	HD	N171-82Q	O	Body weight loss	Weight measurement	Body weight over the time (g)	ND	not different	NB	Chromomycin and mithramycin	Histones/DNA binding antibiotic	Transcription regulation	Intraperitoneal	Modulation of nucleosome dynamics in Huntington's disease.	2007
454	HD	N171-82Q	O	Oxidative and nitrosative stress	HPLC	Urinary and brain 8-OH2dG level (pg/ug)	increased	decreased	B	Chromomycin and mithramycin	Histones/DNA binding antibiotic	Transcription regulation	Intraperitoneal	Modulation of nucleosome dynamics in Huntington's disease.	2007
455	HD	N171-82Q	N	Neuronal physiology alterations	Western Blot	Alterations in histone modifications: densytomeric level of modified histones	changed	restored	B	Chromomycin and mithramycin	Histones/DNA binding antibiotic	Transcription regulation	Intraperitoneal	Modulation of nucleosome dynamics in Huntington's disease.	2007
456	HD	N171-82Q	M	Balance and coordination alterations	Rotarod	Latency to fall from the rotating beam (s)	decreased	increased	B	Sertraline	Selective serotonin reuptake inhibitor	Neurotrophic factor-induced neuroprotection	intraperitoneal	Sertraline slows disease progression and increases neurogenesis in N171-82Q mouse model of Huntington's disease	2008	1
457	HD	N171-82Q	N	Brain atrophy	Stereological measurement	Striatal volume (mm3)	decreased	increased	B	Sertraline	Selective serotonin reuptake inhibitor	Neurotrophic factor-induced neuroprotection	intraperitoneal	Sertraline slows disease progression and increases neurogenesis in N171-82Q mouse model of Huntington's disease	2008
458	HD	N171-82Q	N	Brain atrophy	Stereological measurement	Ventricle volume (mm3)	increased	decreased	B	Sertraline	Selective serotonin reuptake inhibitor	Neurotrophic factor-induced neuroprotection	intraperitoneal	Sertraline slows disease progression and increases neurogenesis in N171-82Q mouse model of Huntington's disease	2008
459	HD	N171-82Q	N	polyQ protein aggregates	Immunohistochemistry	Cortical and hippocampal polyQ protein aggregates per field	ND	not different	NB	Sertraline	Selective serotonin reuptake inhibitor	Neurotrophic factor-induced neuroprotection	intraperitoneal	Sertraline slows disease progression and increases neurogenesis in N171-82Q mouse model of Huntington's disease	2008
460	HD	N171-82Q	N	Neurotransmiters level depletion	HPLC	Serotonin levels (% of NonTG-Control)	decreased	increased	B	Sertraline	Selective serotonin reuptake inhibitor	Neurotrophic factor-induced neuroprotection	intraperitoneal	Sertraline slows disease progression and increases neurogenesis in N171-82Q mouse model of Huntington's disease	2008
461	HD	N171-82Q	N	Neurogenesis impairment	Immunohistochemistry	BrdU+ cells in SGZ and SVZ regions	decreased	increased	B	Sertraline	Selective serotonin reuptake inhibitor	Neurotrophic factor-induced neuroprotection	intraperitoneal	Sertraline slows disease progression and increases neurogenesis in N171-82Q mouse model of Huntington's disease	2008
462	HD	N171-82Q	O	Premature death	Observation	The average survival (days)	ND	increased	B	Sertraline	Selective serotonin reuptake inhibitor	Neurotrophic factor-induced neuroprotection	intraperitoneal	Sertraline slows disease progression and increases neurogenesis in N171-82Q mouse model of Huntington's disease	2008
463	HD	N171-82Q	O	Body weight loss	Weight measurement	Body weight over the time (g)	decreased	not different	NB	Sertraline	Selective serotonin reuptake inhibitor	Neurotrophic factor-induced neuroprotection	intraperitoneal	Sertraline slows disease progression and increases neurogenesis in N171-82Q mouse model of Huntington's disease	2008
464	HD	N171-82Q	N	Neuronal physiology alterations	ELISA	Level of cortical BDNF (pg/mg protein)	decreased	increased	B	Sertraline	Selective serotonin reuptake inhibitor	Neurotrophic factor-induced neuroprotection	intraperitoneal	Sertraline slows disease progression and increases neurogenesis in N171-82Q mouse model of Huntington's disease	2008
465	HD	N171-82Q	N	Neuronal physiology alterations	Western Blot	HSP70 and Bcl-2 levels	decreased	increased	B	Sertraline	Selective serotonin reuptake inhibitor	Neurotrophic factor-induced neuroprotection	intraperitoneal	Sertraline slows disease progression and increases neurogenesis in N171-82Q mouse model of Huntington's disease	2008
466	HD	N171-82Q	M	Gait alteration	Footprint test	Stride length (mm)	decreased	increased	B	scFv-EM48 intrabody	recognition of mutant Htt	Clearance machinery: Inhibition of polyQ protein aggregation	Stereotaxy	Suppression of neuropil aggregates and neurological symptoms by an intracellular antibody implicates the cytoplasmic toxicity of mutant huntingtin	2008	1
467	HD	N171-82Q	M	Balance and coordination alterations	Rotarod	Latency to fall from the rotating beam (s)	decreased	increased	B	scFv-EM48 intrabody	recognition of mutant Htt	Clearance machinery: Inhibition of polyQ protein aggregation	Stereotaxy	Suppression of neuropil aggregates and neurological symptoms by an intracellular antibody implicates the cytoplasmic toxicity of mutant huntingtin	2008
468	HD	N171-82Q	N	polyQ protein aggregates	Immunohistochemistry	Cortical neuropil agregates per image	ND	decreased	B	scFv-EM48 intrabody	recognition of mutant Htt	Clearance machinery: Inhibition of polyQ protein aggregation	Stereotaxy	Suppression of neuropil aggregates and neurological symptoms by an intracellular antibody implicates the cytoplasmic toxicity of mutant huntingtin	2008
469	HD	N171-82Q	O	Body weight loss	Weight measurement	Body weight over the time (g)	decreased	not significant	NB	scFv-EM48 intrabody	recognition of mutant Htt	Clearance machinery: Inhibition of polyQ protein aggregation	Stereotaxy	Suppression of neuropil aggregates and neurological symptoms by an intracellular antibody implicates the cytoplasmic toxicity of mutant huntingtin	2008
470	HD	N171-82Q	O	Premature death	Observation	The average survival (weeks)	decreased	not significant	NB	scFv-EM48 intrabody	recognition of mutant Htt	Clearance machinery: Inhibition of polyQ protein aggregation	Stereotaxy	Suppression of neuropil aggregates and neurological symptoms by an intracellular antibody implicates the cytoplasmic toxicity of mutant huntingtin	2008
471	HD	N171-82Q	N	Neuronal physiology alterations	Western Blot	Level of polyQ protein: Densytomeric level of total, cytosolic, synaptosomal, and nuclear fractions of striatal htt	ND	partially decreased	B	scFv-EM48 intrabody	recognition of mutant Htt	Clearance machinery: Inhibition of polyQ protein aggregation	Stereotaxy	Suppression of neuropil aggregates and neurological symptoms by an intracellular antibody implicates the cytoplasmic toxicity of mutant huntingtin	2008
472	HD	N171-82Q	M	Balance and coordination alterations	Rotarod	Latency to fall from the rotating beam (s)	decreased	increased	B	Tiagabine	GABA reuptake inhibitor	Neurotransmiter activity regulation	Intraperitoneal	Tiagabine is neuroprotective in the N171-82Q and R6/2 mouse models of Huntington's disease.	2008	1
473	HD	N171-82Q	N	Neuronal morphology alterations	Histochemistry	Cortical and striatal silver positive cells per field	ND	decreased	B	Tiagabine	GABA reuptake inhibitor	Neurotransmiter activity regulation	Intraperitoneal	Tiagabine is neuroprotective in the N171-82Q and R6/2 mouse models of Huntington's disease.	2008
474	HD	N171-82Q	N	Brain atrophy	Stereological measurement	Striatal volume (mm3)	decreased	increased	B	Tiagabine	GABA reuptake inhibitor	Neurotransmiter activity regulation	Intraperitoneal	Tiagabine is neuroprotective in the N171-82Q and R6/2 mouse models of Huntington's disease.	2008
475	HD	N171-82Q	N	Brain atrophy	Stereological measurement	Ventricle volume (mm3)	increased	decreased	B	Tiagabine	GABA reuptake inhibitor	Neurotransmiter activity regulation	Intraperitoneal	Tiagabine is neuroprotective in the N171-82Q and R6/2 mouse models of Huntington's disease.	2008
476	HD	N171-82Q	N	polyQ protein aggregates	Immunohistochemistry	Cortical and hippocampal aggregates per field	ND	not different	NB	Tiagabine	GABA reuptake inhibitor	Neurotransmiter activity regulation	Intraperitoneal	Tiagabine is neuroprotective in the N171-82Q and R6/2 mouse models of Huntington's disease.	2008
477	HD	N171-82Q	O	Premature death	Observation	The average survival (days)	ND	increased	B	Tiagabine	GABA reuptake inhibitor	Neurotransmiter activity regulation	Intraperitoneal	Tiagabine is neuroprotective in the N171-82Q and R6/2 mouse models of Huntington's disease.	2008
478	HD	N171-82Q	O	Body weight loss	Weight measurement	Body weight over the time (g)	decreased	not different	NB	Tiagabine	GABA reuptake inhibitor	Neurotransmiter activity regulation	Intraperitoneal	Tiagabine is neuroprotective in the N171-82Q and R6/2 mouse models of Huntington's disease.	2008
479	HD	N171-82Q	M	Balance and coordination alterations	Rotarod	Latency to fall from the rotating beam (s)	decreased	partially increased	B	BAG1	Hsp70 regulator	Clearance machinery: Chaperone related polyQ protein turnover	Cross	Sex-dependent effect of BAG1 in ameliorating motor deficits of Huntington disease transgenic mice	2008	1
480	HD	N171-82Q	M	Clasping behavior	Tail suspension test	Time elapsed before the start of limb clasping (s)	decreased	not different	NB	BAG1	Hsp70 regulator	Clearance machinery: Chaperone related polyQ protein turnover	Cross	Sex-dependent effect of BAG1 in ameliorating motor deficits of Huntington disease transgenic mice	2008
481	HD	N171-82Q	M	Clasping behavior	Tail suspension test	Age of initial onset of the clasping phenotype (days)	ND	not different	NB	BAG1	Hsp70 regulator	Clearance machinery: Chaperone related polyQ protein turnover	Cross	Sex-dependent effect of BAG1 in ameliorating motor deficits of Huntington disease transgenic mice	2008
482	HD	N171-82Q	N	polyQ protein aggregates	Immunohistochemistry	Microscopic assessement of the size and density of nuclear htt inclusions	ND	not different	NB	BAG1	Hsp70 regulator	Clearance machinery: Chaperone related polyQ protein turnover	Cross	Sex-dependent effect of BAG1 in ameliorating motor deficits of Huntington disease transgenic mice	2008
483	HD	N171-82Q	O	Body weight loss	Weight measurement	Body weight over the time (g)	decreased	not different	NB	BAG1	Hsp70 regulator	Clearance machinery: Chaperone related polyQ protein turnover	Cross	Sex-dependent effect of BAG1 in ameliorating motor deficits of Huntington disease transgenic mice	2008
484	HD	N171-82Q	O	Premature death	Observation	The average survival (days)	decreased	not different	NB	BAG1	Hsp70 regulator	Clearance machinery: Chaperone related polyQ protein turnover	Cross	Sex-dependent effect of BAG1 in ameliorating motor deficits of Huntington disease transgenic mice	2008
485	HD	N171-82Q	N	Neuronal physiology alterations	Western Blot	Level of polyQ protein: Densytomeric level of total and synaptosomal fraction of cortical htt	increased	partially decreased	B	BAG1	Hsp70 regulator	Clearance machinery: Chaperone related polyQ protein turnover	Cross	Sex-dependent effect of BAG1 in ameliorating motor deficits of Huntington disease transgenic mice	2008
486	HD	N171-82Q	N	Neuronal physiology alterations	Western Blot	Densytomeric level of Hsp70, 90 and 60 cortical chaperons	partially changed	partially restored	B	BAG1	Hsp70 regulator	Clearance machinery: Chaperone related polyQ protein turnover	Cross	Sex-dependent effect of BAG1 in ameliorating motor deficits of Huntington disease transgenic mice	2008
487	HD	N171-82Q	M	Locomotor impairment	Open field test	Ambulation distance (cm)	not different	increased	B	Valproate	HDAC inhibitor, GABA transaminase inhibitor	Transcription regulation	Intraperitoneal	Valproate ameliorates the survival and the motor performance in a transgenic mouse model of Huntington's disease	2009	1
488	HD	N171-82Q	M	Locomotor impairment	Open field test	Velocity (cm/s)	not different	increased	B	Valproate	HDAC inhibitor, GABA transaminase inhibitor	Transcription regulation	Intraperitoneal	Valproate ameliorates the survival and the motor performance in a transgenic mouse model of Huntington's disease	2009
489	HD	N171-82Q	M	Locomotor impairment	Open field test	Local time (s)	increased	decreased	B	Valproate	HDAC inhibitor, GABA transaminase inhibitor	Transcription regulation	Intraperitoneal	Valproate ameliorates the survival and the motor performance in a transgenic mouse model of Huntington's disease	2009
490	HD	N171-82Q	M	Locomotor impairment	Open field test	Rearing count	decreased	increased	B	Valproate	HDAC inhibitor, GABA transaminase inhibitor	Transcription regulation	Intraperitoneal	Valproate ameliorates the survival and the motor performance in a transgenic mouse model of Huntington's disease	2009
491	HD	N171-82Q	N	Neurotransmiters level depletion	HPLC	Striatal dopamine, DOPAC and HVA (ng/mg tissue wet weight)	ND	not different	NB	Valproate	HDAC inhibitor, GABA transaminase inhibitor	Transcription regulation	Intraperitoneal	Valproate ameliorates the survival and the motor performance in a transgenic mouse model of Huntington's disease	2009
492	HD	N171-82Q	O	Premature death	Observation	The average survival (days)	ND	increased	B	Valproate	HDAC inhibitor, GABA transaminase inhibitor	Transcription regulation	Intraperitoneal	Valproate ameliorates the survival and the motor performance in a transgenic mouse model of Huntington's disease	2009
493	HD	N171-82Q	M	Balance and coordination alterations	Rotarod	Latency to fall from the rotating beam (s)	decreased	increased	B	Happ1 intrabody	recognition of polyP and P-rich Htt domains	Clearance machinery: polyQ protein turnover enhancement (UPS)	Stereotaxy (AAV)	Intrabody gene therapy ameliorates motor, cognitive and neuropathological symptoms in multiple mouse models of Huntington’s disease	2009	1
494	HD	N171-82Q	M	Balance and coordination alterations	Beam walk test	Time to cross the beam (s)	increased	decreased	B	Happ1 intrabody	recognition of polyP and P-rich Htt domains	Clearance machinery: polyQ protein turnover enhancement (UPS)	Stereotaxy (AAV)	Intrabody gene therapy ameliorates motor, cognitive and neuropathological symptoms in multiple mouse models of Huntington’s disease	2009
495	HD	N171-82Q	M	Clasping behavior	Tail suspension test	Clasping score	increased	decreased	B	Happ1 intrabody	recognition of polyP and P-rich Htt domains	Clearance machinery: polyQ protein turnover enhancement (UPS)	Stereotaxy (AAV)	Intrabody gene therapy ameliorates motor, cognitive and neuropathological symptoms in multiple mouse models of Huntington’s disease	2009
496	HD	N171-82Q	O	Body weight loss	Weight measurement	Body weight over the time (g)	decreased	increased	B	Happ1 intrabody	recognition of polyP and P-rich Htt domains	Clearance machinery: polyQ protein turnover enhancement (UPS)	Stereotaxy (AAV)	Intrabody gene therapy ameliorates motor, cognitive and neuropathological symptoms in multiple mouse models of Huntington’s disease	2009
497	HD	N171-82Q	O	Premature death	Observation	The average survival (days)	ND	increased	B	Happ1 intrabody	recognition of polyP and P-rich Htt domains	Clearance machinery: polyQ protein turnover enhancement (UPS)	Stereotaxy (AAV)	Intrabody gene therapy ameliorates motor, cognitive and neuropathological symptoms in multiple mouse models of Huntington’s disease	2009
498	HD	N171-82Q	M	Locomotor impairment	Open field test	Ambulation distance (cm)	not significant	increased	B	Probenecid	MRP1 and MRP2 inhibitor	Protection from excitotoxicity	Intraperitoneal	Neuroprotective effects of probenecid in a transgenic animal model of Huntington’s diseas	2009	1
499	HD	N171-82Q	M	Locomotor impairment	Open field test	Velocity (cm/s)	not significant	not different	NB	Probenecid	MRP1 and MRP2 inhibitor	Protection from excitotoxicity	Intraperitoneal	Neuroprotective effects of probenecid in a transgenic animal model of Huntington’s diseas	2009
500	HD	N171-82Q	M	Locomotor impairment	Open field test	Immobility time (s)	increased	decreased	B	Probenecid	MRP1 and MRP2 inhibitor	Protection from excitotoxicity	Intraperitoneal	Neuroprotective effects of probenecid in a transgenic animal model of Huntington’s diseas	2009
501	HD	N171-82Q	M	Locomotor impairment	Open field test	Rearing count	decreased	increased	B	Probenecid	MRP1 and MRP2 inhibitor	Protection from excitotoxicity	Intraperitoneal	Neuroprotective effects of probenecid in a transgenic animal model of Huntington’s diseas	2009
502	HD	N171-82Q	N	Neuronal loss	Histochemistry	Cresyl violet-stained neurons/mm2	partially decreased	partially increased	B	Probenecid	MRP1 and MRP2 inhibitor	Protection from excitotoxicity	Intraperitoneal	Neuroprotective effects of probenecid in a transgenic animal model of Huntington’s diseas	2009
503	HD	N171-82Q	N	polyQ protein aggregates	Immunohistochemistry	Number of mEM48+ striatal neurons/mm2	ND	decreased	B	Probenecid	MRP1 and MRP2 inhibitor	Protection from excitotoxicity	Intraperitoneal	Neuroprotective effects of probenecid in a transgenic animal model of Huntington’s diseas	2009
504	HD	N171-82Q	N	polyQ protein aggregates	Immunohistochemistry	Number of mEM48+ cortical neurons/mm2	ND	decreased	B	Probenecid	MRP1 and MRP2 inhibitor	Protection from excitotoxicity	Intraperitoneal	Neuroprotective effects of probenecid in a transgenic animal model of Huntington’s diseas	2009
505	HD	N171-82Q	O	Premature death	Observation	The average survival (days)	ND	increased	B	Probenecid	MRP1 and MRP2 inhibitor	Protection from excitotoxicity	Intraperitoneal	Neuroprotective effects of probenecid in a transgenic animal model of Huntington’s diseas	2009
506	HD	N171-82Q	M	Balance and coordination alterations	Rotarod	Latency to fall from the rotating beam (s)	decreased	increased	B	anti-huntingtin mi-shRNA	RNA interference reagent	Downregulation of polyQ protein expression	Stereotaxy	Nonallele-specific silencing of mutant and wild-type huntingtin demonstrates therapeutic efficacy in Huntington's disease mice	2009	1
507	HD	N171-82Q	O	Premature death	Observation	The average survival (days)	ND	increased	B	anti-huntingtin mi-shRNA	RNA interference reagent	Downregulation of polyQ protein expression	Stereotaxy	Nonallele-specific silencing of mutant and wild-type huntingtin demonstrates therapeutic efficacy in Huntington's disease mice	2009
508	HD	N171-82Q	O	Body weight loss	Weight measurement	Body weight over the time (g)	decreased	not different	NB	anti-huntingtin mi-shRNA	RNA interference reagent	Downregulation of polyQ protein expression	Stereotaxy	Nonallele-specific silencing of mutant and wild-type huntingtin demonstrates therapeutic efficacy in Huntington's disease mice	2009
509	HD	N171-82Q	N	Neuronal physiology alterations	Real-time quantitative RT-PCR	Level of polyQ mRNA: relative mHtt expression level	increased	decreased	B	anti-huntingtin mi-shRNA	RNA interference reagent	Downregulation of polyQ protein expression	Stereotaxy	Nonallele-specific silencing of mutant and wild-type huntingtin demonstrates therapeutic efficacy in Huntington's disease mice	2009
510	HD	N171-82Q	N	Neuronal physiology alterations	Microarray	Transcriptional changes: geneas expression levels	ND	changed		anti-huntingtin mi-shRNA	RNA interference reagent	Downregulation of polyQ protein expression	Stereotaxy	Nonallele-specific silencing of mutant and wild-type huntingtin demonstrates therapeutic efficacy in Huntington's disease mice	2009
511	HD	N171-82Q	M	Balance and coordination alterations	Rotarod	Latency to fall from the rotating beam (s)	decreased	increased	B	Neurturin	Neurotrophic factor	Neurotrophic factor-induced neuroprotection	Stereotaxy	Intrastriatal CERE-120 (AAV-Neurturin) protects striatal and cortical neurons and delays motor deficits in a transgenic mouse model of Huntington's disease.	2009	1
512	HD	N171-82Q	M	Clasping behavior	Tail suspension test	Percent of animals clasping over the time (weeks)	increased	decreased	B	Neurturin	Neurotrophic factor	Neurotrophic factor-induced neuroprotection	Stereotaxy	Intrastriatal CERE-120 (AAV-Neurturin) protects striatal and cortical neurons and delays motor deficits in a transgenic mouse model of Huntington's disease.	2009
513	HD	N171-82Q	M	Gait alteration	Footprint test	Stride length (cm)	decreased	increased	B	Neurturin	Neurotrophic factor	Neurotrophic factor-induced neuroprotection	Stereotaxy	Intrastriatal CERE-120 (AAV-Neurturin) protects striatal and cortical neurons and delays motor deficits in a transgenic mouse model of Huntington's disease.	2009
514	HD	N171-82Q	N	Neuronal loss	Immunohistochemistry	Number of neurons in striatum	decreased	increased	B	Neurturin	Neurotrophic factor	Neurotrophic factor-induced neuroprotection	Stereotaxy	Intrastriatal CERE-120 (AAV-Neurturin) protects striatal and cortical neurons and delays motor deficits in a transgenic mouse model of Huntington's disease.	2009
515	HD	N171-82Q	N	Neuronal morphology alterations	Stereological measurement	Striatal neurons volume	decreased	not different	NB	Neurturin	Neurotrophic factor	Neurotrophic factor-induced neuroprotection	Stereotaxy	Intrastriatal CERE-120 (AAV-Neurturin) protects striatal and cortical neurons and delays motor deficits in a transgenic mouse model of Huntington's disease.	2009
516	HD	N171-82Q	N	Neuronal loss	Immunohistochemistry	Number of NeuN+ neurons in frontal cortex layers 5 and 6	decreased	increased	B	Neurturin	Neurotrophic factor	Neurotrophic factor-induced neuroprotection	Stereotaxy	Intrastriatal CERE-120 (AAV-Neurturin) protects striatal and cortical neurons and delays motor deficits in a transgenic mouse model of Huntington's disease.	2009
517	HD	N171-82Q	N	Neuronal morphology alterations	Stereological measurement	Cortical cell volume	decreased	not different	NB	Neurturin	Neurotrophic factor	Neurotrophic factor-induced neuroprotection	Stereotaxy	Intrastriatal CERE-120 (AAV-Neurturin) protects striatal and cortical neurons and delays motor deficits in a transgenic mouse model of Huntington's disease.	2009
518	HD	N171-82Q	N	polyQ protein aggregates	Immunohistochemistry	The percentage of striatal neurons with inclusions (%)	ND	not different	NB	Neurturin	Neurotrophic factor	Neurotrophic factor-induced neuroprotection	Stereotaxy	Intrastriatal CERE-120 (AAV-Neurturin) protects striatal and cortical neurons and delays motor deficits in a transgenic mouse model of Huntington's disease.	2009
519	HD	N171-82Q	O	Premature death	Observation	The average survival (days)	ND	not different	NB	Neurturin	Neurotrophic factor	Neurotrophic factor-induced neuroprotection	Stereotaxy	Intrastriatal CERE-120 (AAV-Neurturin) protects striatal and cortical neurons and delays motor deficits in a transgenic mouse model of Huntington's disease.	2009
520	HD	N171-82Q	M	Balance and coordination alterations	Rotarod	Latency to fall from the rotating beam (s)	decreased	increased	B	Exendin-4	GLP-1 receptor agonist	Diabetes	Subcutaneous	Exendin-4 improves glycemic control, ameliorates brain and pancreatic pathologies, and extends survival in a mouse model of Huntington's disease	2009	1
521	HD	N171-82Q	O	Body weight loss	Weight measurement	Body weight over the time (g)	decreased	decreased	DL	Exendin-4	GLP-1 receptor agonist	Diabetes	Subcutaneous	Exendin-4 improves glycemic control, ameliorates brain and pancreatic pathologies, and extends survival in a mouse model of Huntington's disease	2009
522	HD	N171-82Q	O	Diabetes mellitus	Glucometer	Mean plasma glucose (mg/dl)	increased	decreased	B	Exendin-4	GLP-1 receptor agonist	Diabetes	Subcutaneous	Exendin-4 improves glycemic control, ameliorates brain and pancreatic pathologies, and extends survival in a mouse model of Huntington's disease	2009
523	HD	N171-82Q	O	Diabetes mellitus	Insulin tolerance test	HOMA value	ND	decreased	B	Exendin-4	GLP-1 receptor agonist	Diabetes	Subcutaneous	Exendin-4 improves glycemic control, ameliorates brain and pancreatic pathologies, and extends survival in a mouse model of Huntington's disease	2009
524	HD	N171-82Q	O	Energy- and appetite-regulating hormones changes	ELISA and radioimmunoassay	Insulin, Adiponectin, Leptin, Ghrelin plasma concentration (ng/ml)	decreased	partially decreased	DL	Exendin-4	GLP-1 receptor agonist	Diabetes	Subcutaneous	Exendin-4 improves glycemic control, ameliorates brain and pancreatic pathologies, and extends survival in a mouse model of Huntington's disease	2009
525	HD	N171-82Q	O	Internal organs pathology	Stereological measurement	Pancreatic islet area (um2), minor and major axis (um)	decreased	increased	B	Exendin-4	GLP-1 receptor agonist	Diabetes	Subcutaneous	Exendin-4 improves glycemic control, ameliorates brain and pancreatic pathologies, and extends survival in a mouse model of Huntington's disease	2009
526	HD	N171-82Q	O	Internal organs pathology	Immunohistochemistry	Number of Htt aggregates per islet of Langerhans	ND	decreased	B	Exendin-4	GLP-1 receptor agonist	Diabetes	Subcutaneous	Exendin-4 improves glycemic control, ameliorates brain and pancreatic pathologies, and extends survival in a mouse model of Huntington's disease	2009
527	HD	N171-82Q	O	Premature death	Observation	The average survival (days)	ND	increased	B	Exendin-4	GLP-1 receptor agonist	Diabetes	Subcutaneous	Exendin-4 improves glycemic control, ameliorates brain and pancreatic pathologies, and extends survival in a mouse model of Huntington's disease	2009
528	HD	N171-82Q	N	Neuronal physiology alterations	Western Blot	Level of polyQ protein: Densytomeric level of cortical htt	ND	decreased	B	Exendin-4	GLP-1 receptor agonist	Diabetes	Subcutaneous	Exendin-4 improves glycemic control, ameliorates brain and pancreatic pathologies, and extends survival in a mouse model of Huntington's disease	2009
529	HD	N171-82Q	M	Balance and coordination alterations	Rotarod	Latency to fall from the rotating beam (s)	decreased	not different	NB	SRT501-M	SIRT1 activator	Mitochondrial dysfunction/energy metabolism	Oral	Resveratrol protects against peripheral deﬁcits in a mouse model of Huntington's disease	2010	1
530	HD	N171-82Q	N	Neuronal loss	Immunohistochemistry	Number of striatal neurons	not different	not different	NB	SRT501-M	SIRT1 activator	Mitochondrial dysfunction/energy metabolism	Oral	Resveratrol protects against peripheral deﬁcits in a mouse model of Huntington's disease	2010
531	HD	N171-82Q	N	Neuronal morphology alterations	Stereological measurement	Striatal neuronal area (um2)	decreased	not different	NB	SRT501-M	SIRT1 activator	Mitochondrial dysfunction/energy metabolism	Oral	Resveratrol protects against peripheral deﬁcits in a mouse model of Huntington's disease	2010
532	HD	N171-82Q	N	Brain atrophy	Stereological measurement	Striatal volume (mm3)	decreased	not different	NB	SRT501-M	SIRT1 activator	Mitochondrial dysfunction/energy metabolism	Oral	Resveratrol protects against peripheral deﬁcits in a mouse model of Huntington's disease	2010
533	HD	N171-82Q	O	Premature death	Observation	The average survival (days)	ND	not different	NB	SRT501-M	SIRT1 activator	Mitochondrial dysfunction/energy metabolism	Oral	Resveratrol protects against peripheral deﬁcits in a mouse model of Huntington's disease	2010
534	HD	N171-82Q	O	Body weight loss	Weight measurement	Body weight over the time (g)	decreased	not different	NB	SRT501-M	SIRT1 activator	Mitochondrial dysfunction/energy metabolism	Oral	Resveratrol protects against peripheral deﬁcits in a mouse model of Huntington's disease	2010
535	HD	N171-82Q	O	Diabetes mellitus	Glucometer	Blood glucose (mg/dl)	increased	decreased	B	SRT501-M	SIRT1 activator	Mitochondrial dysfunction/energy metabolism	Oral	Resveratrol protects against peripheral deﬁcits in a mouse model of Huntington's disease	2010
536	HD	N171-82Q	O	Adipose tissue pathology	Histochemistry	Increased vacuolation	increased	partially decreased	B	SRT501-M	SIRT1 activator	Mitochondrial dysfunction/energy metabolism	Oral	Resveratrol protects against peripheral deﬁcits in a mouse model of Huntington's disease	2010
537	HD	N171-82Q	N	Neuronal physiology alterations	Real-time quantitative RT-PCR	% of UCP-1, PGC-1α, NRF-1 and Tfam mRNA expression relative to WT + vehicle	partially decreased	increased	B	SRT501-M	SIRT1 activator	Mitochondrial dysfunction/energy metabolism	Oral	Resveratrol protects against peripheral deﬁcits in a mouse model of Huntington's disease	2010
538	HD	N171-82Q	N	Neurogenesis impairment	Immunohistochemistry	BrdU+ cells in the SVZ region	ND	increased	B	Multipotent Stromal Cells	Neuroprotectors	Cell therapy	Transplantation	Human multipotent stromal cells (MSCs) increase neurogenesis and decrease atrophy of the striatum in a transgenic mouse model for Huntington's disease	2010	1
539	HD	N171-82Q	N	Brain atrophy	Stereological measurement	Striatal volume (um3)	decreased	increased	B	Multipotent Stromal Cells	Neuroprotectors	Cell therapy	Transplantation	Human multipotent stromal cells (MSCs) increase neurogenesis and decrease atrophy of the striatum in a transgenic mouse model for Huntington's disease	2010
540	HD	N171-82Q	N	Neuronal physiology alterations	Immunohistochemistry	Neurotrophin signaling genes (FGF-2, CNTF and VEGF) expression	ND	increased	B	Multipotent Stromal Cells	Neuroprotectors	Cell therapy	Transplantation	Human multipotent stromal cells (MSCs) increase neurogenesis and decrease atrophy of the striatum in a transgenic mouse model for Huntington's disease	2010
541	HD	N171-82Q	M	Balance and coordination alterations	Rotarod	Latency to fall from the rotating beam (s)	decreased	increased	B	CDDO-EA and CDDO-TFEA	Nrf2/ARE antioxidant pathway inducer	Mitochondrial dysfunction/Anti-oxidation	Oral	Triterpenoids CDDO-ethyl amide and CDDO-triﬂuoroethyl amide improve the behavioral phenotype and brain pathology in a transgenic mouse model of Huntington's disease	2010	1
542	HD	N171-82Q	N	Brain atrophy	Stereological measurement	Striatal volume (mm3)	decreased	increased	B	CDDO-EA and CDDO-TFEA	Nrf2/ARE antioxidant pathway inducer	Mitochondrial dysfunction/Anti-oxidation	Oral	Triterpenoids CDDO-ethyl amide and CDDO-triﬂuoroethyl amide improve the behavioral phenotype and brain pathology in a transgenic mouse model of Huntington's disease	2010
543	HD	N171-82Q	N	Neuronal morphology alterations	Stereological measurement	Neuronal area (um2)	decreased	increased	B	CDDO-EA and CDDO-TFEA	Nrf2/ARE antioxidant pathway inducer	Mitochondrial dysfunction/Anti-oxidation	Oral	Triterpenoids CDDO-ethyl amide and CDDO-triﬂuoroethyl amide improve the behavioral phenotype and brain pathology in a transgenic mouse model of Huntington's disease	2010
544	HD	N171-82Q	N	Neuronal loss	Immunohistochemistry	Number of striatal NeuN+ neurons	not different	not different	NB	CDDO-EA and CDDO-TFEA	Nrf2/ARE antioxidant pathway inducer	Mitochondrial dysfunction/Anti-oxidation	Oral	Triterpenoids CDDO-ethyl amide and CDDO-triﬂuoroethyl amide improve the behavioral phenotype and brain pathology in a transgenic mouse model of Huntington's disease	2010
545	HD	N171-82Q	O	Body weight loss	Weight measurement	Body weight over the time (g)	ND	not different	NB	CDDO-EA and CDDO-TFEA	Nrf2/ARE antioxidant pathway inducer	Mitochondrial dysfunction/Anti-oxidation	Oral	Triterpenoids CDDO-ethyl amide and CDDO-triﬂuoroethyl amide improve the behavioral phenotype and brain pathology in a transgenic mouse model of Huntington's disease	2010
546	HD	N171-82Q	O	Oxidative and nitrosative stress	Immunohistochemistry	Striatal 8-OHdG, MDA and 3-NT immunoreactivity	increased	decreased	B	CDDO-EA and CDDO-TFEA	Nrf2/ARE antioxidant pathway inducer	Mitochondrial dysfunction/Anti-oxidation	Oral	Triterpenoids CDDO-ethyl amide and CDDO-triﬂuoroethyl amide improve the behavioral phenotype and brain pathology in a transgenic mouse model of Huntington's disease	2010
547	HD	N171-82Q	O	Adipose tissue pathology	Histochemistry	Increased vacuolation	ND	decreased	B	CDDO-EA and CDDO-TFEA	Nrf2/ARE antioxidant pathway inducer	Mitochondrial dysfunction/Anti-oxidation	Oral	Triterpenoids CDDO-ethyl amide and CDDO-triﬂuoroethyl amide improve the behavioral phenotype and brain pathology in a transgenic mouse model of Huntington's disease	2010
548	HD	N171-82Q	O	Premature death	Observation	The average survival (days)	ND	increased	B	CDDO-EA and CDDO-TFEA	Nrf2/ARE antioxidant pathway inducer	Mitochondrial dysfunction/Anti-oxidation	Oral	Triterpenoids CDDO-ethyl amide and CDDO-triﬂuoroethyl amide improve the behavioral phenotype and brain pathology in a transgenic mouse model of Huntington's disease	2010
549	HD	N171-82Q	N	Neuronal physiology alterations	Real-time quantitative RT-PCR	Transcriptional changes: Nrf2/ARE pathway genes expresion levels	ND	increased	B	CDDO-EA and CDDO-TFEA	Nrf2/ARE antioxidant pathway inducer	Mitochondrial dysfunction/Anti-oxidation	Oral	Triterpenoids CDDO-ethyl amide and CDDO-triﬂuoroethyl amide improve the behavioral phenotype and brain pathology in a transgenic mouse model of Huntington's disease	2010
550	HD	N171-82Q	M	Balance and coordination alterations	Rotarod	Latency to fall from the rotating beam (s)	decreased	increased	B	Cells expressing GDNF	Neurotrophic factor	Neurotrophic factor-induced neuroprotection	Cell transplantation	Ex vivo delivery of GDNF maintains motor function and prevents neuronal loss in a transgenic mouse model of Huntington's disease	2010	1
551	HD	N171-82Q	N	Neuronal loss	Immunohistochemistry	Number of striatal NeuN+ neurons	not significant	increased	B	Cells expressing GDNF	Neurotrophic factor	Neurotrophic factor-induced neuroprotection	Cell transplantation	Ex vivo delivery of GDNF maintains motor function and prevents neuronal loss in a transgenic mouse model of Huntington's disease	2010
552	HD	N171-82Q	N	Brain atrophy	Stereological measurement	Cortical thickness (um2)	decreased	not different	NB	Cells expressing GDNF	Neurotrophic factor	Neurotrophic factor-induced neuroprotection	Cell transplantation	Ex vivo delivery of GDNF maintains motor function and prevents neuronal loss in a transgenic mouse model of Huntington's disease	2010
553	HD	N171-82Q	N	polyQ protein aggregates	Immunohistochemistry	Inclusions per striatal section	increased	decreased	B	Cells expressing GDNF	Neurotrophic factor	Neurotrophic factor-induced neuroprotection	Cell transplantation	Ex vivo delivery of GDNF maintains motor function and prevents neuronal loss in a transgenic mouse model of Huntington's disease	2010
554	HD	N171-82Q	N	Neurotransmiters level depletion	Immunohistochemistry	Number of dopamine neurons	not different	not different	NB	Cells expressing GDNF	Neurotrophic factor	Neurotrophic factor-induced neuroprotection	Cell transplantation	Ex vivo delivery of GDNF maintains motor function and prevents neuronal loss in a transgenic mouse model of Huntington's disease	2010
555	HD	N171-82Q	O	Body weight loss	Weight measurement	Body weight over the time (g)	decreased	not significant	NB	Cells expressing GDNF	Neurotrophic factor	Neurotrophic factor-induced neuroprotection	Cell transplantation	Ex vivo delivery of GDNF maintains motor function and prevents neuronal loss in a transgenic mouse model of Huntington's disease	2010
556	HD	N171-82Q	M	Locomotor impairment	Open field test	Ambulation distance (cm)	decreased	increased	B	Carnitine	Free-radical scavenger	Mitochondrial dysfunction/Anti-oxidation	Intraperitoneal	Neuroprotective effects of L-carnitine in a transgenic animal model of Huntington’s diseas	2010	1
557	HD	N171-82Q	M	Locomotor impairment	Open field test	Velocity (cm/s)	decreased	increased	B	Carnitine	Free-radical scavenger	Mitochondrial dysfunction/Anti-oxidation	Intraperitoneal	Neuroprotective effects of L-carnitine in a transgenic animal model of Huntington’s diseas	2010
558	HD	N171-82Q	M	Locomotor impairment	Open field test	Immobility time (s)	increased	decreased	B	Carnitine	Free-radical scavenger	Mitochondrial dysfunction/Anti-oxidation	Intraperitoneal	Neuroprotective effects of L-carnitine in a transgenic animal model of Huntington’s diseas	2010
559	HD	N171-82Q	M	Locomotor impairment	Open field test	Rearing count	decreased	increased	B	Carnitine	Free-radical scavenger	Mitochondrial dysfunction/Anti-oxidation	Intraperitoneal	Neuroprotective effects of L-carnitine in a transgenic animal model of Huntington’s diseas	2010
560	HD	N171-82Q	N	Neuronal loss	Histochemistry	Cresyl violet-stained neurons/mm2	decreased	increased	B	Carnitine	Free-radical scavenger	Mitochondrial dysfunction/Anti-oxidation	Intraperitoneal	Neuroprotective effects of L-carnitine in a transgenic animal model of Huntington’s diseas	2010
561	HD	N171-82Q	N	polyQ protein aggregates	Immunohistochemistry	Number of mEM48+ striatal neurons/mm2	ND	not different	NB	Carnitine	Free-radical scavenger	Mitochondrial dysfunction/Anti-oxidation	Intraperitoneal	Neuroprotective effects of L-carnitine in a transgenic animal model of Huntington’s diseas	2010
562	HD	N171-82Q	N	polyQ protein aggregates	Immunohistochemistry	Number of mEM48+ cortical neurons/mm2	ND	decreased	B	Carnitine	Free-radical scavenger	Mitochondrial dysfunction/Anti-oxidation	Intraperitoneal	Neuroprotective effects of L-carnitine in a transgenic animal model of Huntington’s diseas	2010
563	HD	N171-82Q	O	Premature death	Observation	The average survival (days)	ND	increased	B	Carnitine	Free-radical scavenger	Mitochondrial dysfunction/Anti-oxidation	Intraperitoneal	Neuroprotective effects of L-carnitine in a transgenic animal model of Huntington’s diseas	2010
564	HD	N171-82Q	M	Balance and coordination alterations	Rotarod	Latency to fall from the rotating beam (s)	ND	not significant	NB	Rilmenidine	mTOR-independent autophagy inducer	Clearance machinery: polyQ protein turnover enhancement (autophagy)	Intraperitoneal	Rilmenidine attenuates toxicity of polyglutamine expansions in a mouse model of Huntington’s disease	2010	1
565	HD	N171-82Q	M	Grip strength impairment	Grip strength meter	Grip strength (g)	decreased	increased	B	Rilmenidine	mTOR-independent autophagy inducer	Clearance machinery: polyQ protein turnover enhancement (autophagy)	Intraperitoneal	Rilmenidine attenuates toxicity of polyglutamine expansions in a mouse model of Huntington’s disease	2010
566	HD	N171-82Q	M	Grip strength impairment	Wire manoeuvre test	SHIRPA score	ND	increased	B	Rilmenidine	mTOR-independent autophagy inducer	Clearance machinery: polyQ protein turnover enhancement (autophagy)	Intraperitoneal	Rilmenidine attenuates toxicity of polyglutamine expansions in a mouse model of Huntington’s disease	2010
567	HD	N171-82Q	N	polyQ protein aggregates	Immunohistochemistry	Number of striatal inclusions per field %	ND	not different	NB	Rilmenidine	mTOR-independent autophagy inducer	Clearance machinery: polyQ protein turnover enhancement (autophagy)	Intraperitoneal	Rilmenidine attenuates toxicity of polyglutamine expansions in a mouse model of Huntington’s disease	2010
568	HD	N171-82Q	O	Tremor	Observation	SHIRPA score	ND	increased	B	Rilmenidine	mTOR-independent autophagy inducer	Clearance machinery: polyQ protein turnover enhancement (autophagy)	Intraperitoneal	Rilmenidine attenuates toxicity of polyglutamine expansions in a mouse model of Huntington’s disease	2010
569	HD	N171-82Q	O	Body weight loss	Weight measurement	Body weight over the time (g)	decreased	not different	NB	Rilmenidine	mTOR-independent autophagy inducer	Clearance machinery: polyQ protein turnover enhancement (autophagy)	Intraperitoneal	Rilmenidine attenuates toxicity of polyglutamine expansions in a mouse model of Huntington’s disease	2010
570	HD	N171-82Q	N	Neuronal physiology alterations	Western Blot	Level of polyQ protein: Fluorescence intensity of cortical Htt	ND	decreased	B	Rilmenidine	mTOR-independent autophagy inducer	Clearance machinery: polyQ protein turnover enhancement (autophagy)	Intraperitoneal	Rilmenidine attenuates toxicity of polyglutamine expansions in a mouse model of Huntington’s disease	2010
571	HD	N171-82Q	M	Balance and coordination alterations	Rotarod	Latency to fall from the rotating beam (s)	decreased	increased	B	Electroconvulsive shock	Inducer of BDNF production	Neurotrophic factor-induced neuroprotection	-	Electroconvulsive shock ameliorates disease processes and extends survival in huntingtin mutant mice	2011	1
572	HD	N171-82Q	M	Balance and coordination alterations	Rotarod	Number of falls	increased	decreased	B	Electroconvulsive shock	Inducer of BDNF production	Neurotrophic factor-induced neuroprotection	-	Electroconvulsive shock ameliorates disease processes and extends survival in huntingtin mutant mice	2011
573	HD	N171-82Q	N	Neuronal loss	Immunohistochemistry	NeuN+ and DARPP-32+ cells/mm2	decreased	increased	B	Electroconvulsive shock	Inducer of BDNF production	Neurotrophic factor-induced neuroprotection	-	Electroconvulsive shock ameliorates disease processes and extends survival in huntingtin mutant mice	2011
574	HD	N171-82Q	N	Neuronal morphology alterations	Histochemistry	FluoroJade+ cells/mm2	increased	decreased	B	Electroconvulsive shock	Inducer of BDNF production	Neurotrophic factor-induced neuroprotection	-	Electroconvulsive shock ameliorates disease processes and extends survival in huntingtin mutant mice	2011
575	HD	N171-82Q	N	Brain atrophy	Stereological measurement	Ventricle area (mm2)	increased	decreased	B	Electroconvulsive shock	Inducer of BDNF production	Neurotrophic factor-induced neuroprotection	-	Electroconvulsive shock ameliorates disease processes and extends survival in huntingtin mutant mice	2011
576	HD	N171-82Q	N	polyQ protein aggregates	Immunohistochemistry	Cortical and striatal aggregates average pixel intensity	increased	decreased	B	Electroconvulsive shock	Inducer of BDNF production	Neurotrophic factor-induced neuroprotection	-	Electroconvulsive shock ameliorates disease processes and extends survival in huntingtin mutant mice	2011
577	HD	N171-82Q	O	Premature death	Observation	The average survival (days)	decreased	increased	B	Electroconvulsive shock	Inducer of BDNF production	Neurotrophic factor-induced neuroprotection	-	Electroconvulsive shock ameliorates disease processes and extends survival in huntingtin mutant mice	2011
578	HD	N171-82Q	O	Body weight loss	Weight measurement	Body weight over the time (g)	decreased	increased	B	Electroconvulsive shock	Inducer of BDNF production	Neurotrophic factor-induced neuroprotection	-	Electroconvulsive shock ameliorates disease processes and extends survival in huntingtin mutant mice	2011
579	HD	N171-82Q	N	Neuronal physiology alterations	Western Blot	Densytomeric level of Hsp70, Hsp40, Hsf-1	decreased	increased	B	Electroconvulsive shock	Inducer of BDNF production	Neurotrophic factor-induced neuroprotection	-	Electroconvulsive shock ameliorates disease processes and extends survival in huntingtin mutant mice	2011
580	HD	N171-82Q	N	Neuronal physiology alterations	Western Blot	Level of striatal BDNF	decreased	increased	B	Electroconvulsive shock	Inducer of BDNF production	Neurotrophic factor-induced neuroprotection	-	Electroconvulsive shock ameliorates disease processes and extends survival in huntingtin mutant mice	2011
581	HD	N171-82Q	M	Balance and coordination alterations	Rotarod	Latency to fall from the rotating beam (s)	decreased	increased	B	Sertraline	Selective serotonin reuptake inhibitor	Neurotrophic factor-induced neuroprotection	Intraperitoneal	Structural MRI detects progressive regional brain atrophy and neuroprotective effects in N171-82Q Huntington's disease mouse model	2011	1
582	HD	N171-82Q	N	Brain atrophy	MRI	Hippocampal volume changes (% of volume at 6wk)	decreased	increased	B	Sertraline	Selective serotonin reuptake inhibitor	Neurotrophic factor-induced neuroprotection	Intraperitoneal	Structural MRI detects progressive regional brain atrophy and neuroprotective effects in N171-82Q Huntington's disease mouse model	2011
583	HD	N171-82Q	N	Brain atrophy	MRI	Striatal volume changes (% of volume at 6wk)	decreased	increased	B	Sertraline	Selective serotonin reuptake inhibitor	Neurotrophic factor-induced neuroprotection	Intraperitoneal	Structural MRI detects progressive regional brain atrophy and neuroprotective effects in N171-82Q Huntington's disease mouse model	2011
584	HD	N171-82Q	N	Brain atrophy	MRI	Neocortex volume changes (% of volume at 6wk)	decreased	increased	B	Sertraline	Selective serotonin reuptake inhibitor	Neurotrophic factor-induced neuroprotection	Intraperitoneal	Structural MRI detects progressive regional brain atrophy and neuroprotective effects in N171-82Q Huntington's disease mouse model	2011
585	HD	N171-82Q	N	Brain atrophy	MRI	Brain volume changes (% of volume at 6wk)	decreased	increased	B	Sertraline	Selective serotonin reuptake inhibitor	Neurotrophic factor-induced neuroprotection	Intraperitoneal	Structural MRI detects progressive regional brain atrophy and neuroprotective effects in N171-82Q Huntington's disease mouse model	2011
586	HD	N171-82Q	O	Premature death	Observation	Survival (%)	ND	increased	B	Sertraline	Selective serotonin reuptake inhibitor	Neurotrophic factor-induced neuroprotection	Intraperitoneal	Structural MRI detects progressive regional brain atrophy and neuroprotective effects in N171-82Q Huntington's disease mouse model	2011
587	HD	N171-82Q	M	Balance and coordination alterations	Rotarod	Time on the rotarod (s)	decreased	increased	B	Sirt1 overexpression	NAD+-dependent deacetylase	Combined: Mitochondrial dysfunction/energy metabolism, transcription regulation, neuroprotection	Cross	Neuroprotective role of Sirt1 in mammalian models of Huntington’s disease through activation of multiple Sirt1 targets	2012	1
588	HD	N171-82Q	N	Brain atrophy	MRI	Volume of striatum (mm3)	decreased	increased	B	Sirt1 overexpression	NAD+-dependent deacetylase	Combined: Mitochondrial dysfunction/energy metabolism, transcription regulation, neuroprotection	Cross	Neuroprotective role of Sirt1 in mammalian models of Huntington’s disease through activation of multiple Sirt1 targets	2012
589	HD	N171-82Q	N	Brain atrophy	MRI	Volume of neocortex (mm3)	decreased	increased	B	Sirt1 overexpression	NAD+-dependent deacetylase	Combined: Mitochondrial dysfunction/energy metabolism, transcription regulation, neuroprotection	Cross	Neuroprotective role of Sirt1 in mammalian models of Huntington’s disease through activation of multiple Sirt1 targets	2012
590	HD	N171-82Q	N	polyQ protein aggregates	Immunohistochemistry	Cells with Htt aggregates	increased	not different	NB	Sirt1 overexpression	NAD+-dependent deacetylase	Combined: Mitochondrial dysfunction/energy metabolism, transcription regulation, neuroprotection	Cross	Neuroprotective role of Sirt1 in mammalian models of Huntington’s disease through activation of multiple Sirt1 targets	2012
591	HD	N171-82Q	N	Neuronal physiology alterations	Western Blot	Darpp-32 level	decreased	increased	B	Sirt1 overexpression	NAD+-dependent deacetylase	Combined: Mitochondrial dysfunction/energy metabolism, transcription regulation, neuroprotection	Cross	Neuroprotective role of Sirt1 in mammalian models of Huntington’s disease through activation of multiple Sirt1 targets	2012
592	HD	N171-82Q	N	Neuronal physiology alterations	ELISA	Striatal BDNF level	decreased	increased	B	Sirt1 overexpression	NAD+-dependent deacetylase	Combined: Mitochondrial dysfunction/energy metabolism, transcription regulation, neuroprotection	Cross	Neuroprotective role of Sirt1 in mammalian models of Huntington’s disease through activation of multiple Sirt1 targets	2012
593	HD	N171-82Q	N	Neuronal physiology alterations	Western Blot	Striatal phospho-TrkB concentration	decreased	increased	B	Sirt1 overexpression	NAD+-dependent deacetylase	Combined: Mitochondrial dysfunction/energy metabolism, transcription regulation, neuroprotection	Cross	Neuroprotective role of Sirt1 in mammalian models of Huntington’s disease through activation of multiple Sirt1 targets	2012
594	HD	N171-82Q	Pn	Neuronal physiology alterations	Western Blot	Foxo3a concentration	decreased	increased	B	Sirt1 overexpression	NAD+-dependent deacetylase	Combined: Mitochondrial dysfunction/energy metabolism, transcription regulation, neuroprotection	Cross	Neuroprotective role of Sirt1 in mammalian models of Huntington’s disease through activation of multiple Sirt1 targets	2012
595	HD	N171-82Q	O	Diabetes mellitus	Glucose tolerance test	Blood glucose (mg/dl)	increased	decreased	B	Sirt1 overexpression	NAD+-dependent deacetylase	Combined: Mitochondrial dysfunction/energy metabolism, transcription regulation, neuroprotection	Cross	Neuroprotective role of Sirt1 in mammalian models of Huntington’s disease through activation of multiple Sirt1 targets	2012
596	HD	N171-82Q	O	Body weight loss	Weight measurement	Body weight over the time (g)	decreased	increased	B	Sirt1 overexpression	NAD+-dependent deacetylase	Combined: Mitochondrial dysfunction/energy metabolism, transcription regulation, neuroprotection	Cross	Neuroprotective role of Sirt1 in mammalian models of Huntington’s disease through activation of multiple Sirt1 targets	2012
597	HD	N171-82Q	O	Diabetes mellitus	ELISA	Insulin Levels	not different	decreased	B	Sirt1 overexpression	NAD+-dependent deacetylase	Combined: Mitochondrial dysfunction/energy metabolism, transcription regulation, neuroprotection	Cross	Neuroprotective role of Sirt1 in mammalian models of Huntington’s disease through activation of multiple Sirt1 targets	2012
598	HD	N171-82Q	O	Altered energy metabolism	Food intake	Oxymax metabolic system	decreased	increased	B	Sirt1 overexpression	NAD+-dependent deacetylase	Combined: Mitochondrial dysfunction/energy metabolism, transcription regulation, neuroprotection	Cross	Neuroprotective role of Sirt1 in mammalian models of Huntington’s disease through activation of multiple Sirt1 targets	2012
599	HD	N171-82Q	O	Altered energy metabolism	Energy expenditure	Oxymax metabolic system	increased	increased	B	Sirt1 overexpression	NAD+-dependent deacetylase	Combined: Mitochondrial dysfunction/energy metabolism, transcription regulation, neuroprotection	Cross	Neuroprotective role of Sirt1 in mammalian models of Huntington’s disease through activation of multiple Sirt1 targets	2012
600	HD	N171-82Q	O	Premature death	Observation	The average lifespan (days)	decreased	not different	NB	Sirt1 overexpression	NAD+-dependent deacetylase	Combined: Mitochondrial dysfunction/energy metabolism, transcription regulation, neuroprotection	Cross	Neuroprotective role of Sirt1 in mammalian models of Huntington’s disease through activation of multiple Sirt1 targets	2012
601	HD	NLS-N171-82Q	O	Muscle abnormalities	Real-time quantitative RT-PCR	expression of PGC-1a and MHC-I gene in muscle fiber	decreased	increased	B	PGC-1a	transcriptional coactivator	Mitochondrial dysfunction/energy metabolism	Intramuscular (AAV)	Impaired PGC-1alpha function in muscle in Huntington's disease	2009	1
602	HD	NLS-N171-82Q	O	Muscle abnormalities	Histochemistry	succinate dehydrogenase (SDH) expresion after GPA treatment	decreased	increased	B	PGC-1a	transcriptional coactivator	Mitochondrial dysfunction/energy metabolism	Intramuscular (AAV)	Impaired PGC-1alpha function in muscle in Huntington's disease	2009
603	HD	R6/1	M	Balance and coordination alterations	Horizontal rod	Percentage of the mice falling from the rod over the time (days)	increased	decreased	B	Environmental enrichment	Environmental enrichment cages	Enviromental enrichment-induced neuroprotection	-	Delaying the onset of Huntington's in mice	2000	1
604	HD	R6/1	M	Clasping behavior	Tail suspension test	Percent of animals clasping over the time (days)	increased	decreased	B	Environmental enrichment	Environmental enrichment cages	Enviromental enrichment-induced neuroprotection	-	Delaying the onset of Huntington's in mice	2000
605	HD	R6/1	N	Brain atrophy	Stereological measurement	Peristriatal cerebral volume (mm3)	decreased	increased	B	Environmental enrichment	Environmental enrichment cages	Enviromental enrichment-induced neuroprotection	-	Delaying the onset of Huntington's in mice	2000
606	HD	R6/1	N	Brain atrophy	Stereological measurement	Striatal volume (mm3)	decreased	not significant	NB	Environmental enrichment	Environmental enrichment cages	Enviromental enrichment-induced neuroprotection	-	Delaying the onset of Huntington's in mice	2000
607	HD	R6/1	N	polyQ protein aggregates	Immunohistochemistry	Striatal inclusions per mm3	ND	not different	NB	Environmental enrichment	Environmental enrichment cages	Enviromental enrichment-induced neuroprotection	-	Delaying the onset of Huntington's in mice	2000
608	HD	R6/1	O	Body weight loss	Weight measurement	Body weight over the time (g)	decreased	not different	NB	Environmental enrichment	Environmental enrichment cages	Enviromental enrichment-induced neuroprotection	-	Delaying the onset of Huntington's in mice	2000
609	HD	R6/1	N	Neuronal morphology alterations	TUNEL	Apoptotic striatal neurons	not different	not different	NB	Environmental enrichment	Environmental enrichment cages	Enviromental enrichment-induced neuroprotection	-	Delaying the onset of Huntington's in mice	2000
610	HD	R6/1	M	Balance and coordination alterations	Rotarod	Latency to fall from the rotating beam (s)	decreased	decreased	DL	Arginine	NO level modulator	Anti-oxidation	Oral	Dietary arginine alters time of symptom onset in Huntington's disease transgenic mice	2000	1
611	HD	R6/1	N	Increased cerebral blood flow	Radioactive blood flow analysis	% control Cerebral Blood Flow	not different	increased	B	Arginine	NO level modulator	Anti-oxidation	Oral	Dietary arginine alters time of symptom onset in Huntington's disease transgenic mice	2000
612	HD	R6/1	O	Body weight loss	Weight measurement	Body weight over the time (g)	decreased	decreased	DL	Arginine	NO level modulator	Anti-oxidation	Oral	Dietary arginine alters time of symptom onset in Huntington's disease transgenic mice	2000
613	HD	R6/1	O	Diabetes mellitus	Glucometer	Blood glucose	not different	not different	NB	Arginine	NO level modulator	Anti-oxidation	Oral	Dietary arginine alters time of symptom onset in Huntington's disease transgenic mice	2000
614	HD	R6/1	O	Oxidative and nitrosative stress	Immunohistochemistry	Nitrotyrosine immunostaining	increased	increased	DL	Arginine	NO level modulator	Anti-oxidation	Oral	Dietary arginine alters time of symptom onset in Huntington's disease transgenic mice	2000
615	HD	R6/1	M	Balance and coordination alterations	Horizontal rod	Percentage of the mice falling from the rod over the time (days)	ND	increased	DL	ACC transplatation	Neuroprotectors	Cell therapy	Transplantation	Anterior cingulate cortical transplantation in transgenic Huntington's disease mice	2001	1
616	HD	R6/1	M	Clasping behavior	Tail suspension test	Percent of animals clasping over the time (days)	increased	decreased	B	ACC transplatation	Neuroprotectors	Cell therapy	Transplantation	Anterior cingulate cortical transplantation in transgenic Huntington's disease mice	2001
617	HD	R6/1	N	Brain atrophy	Stereological measurement	Striatal volume (mm3)	not different	not different	NB	ACC transplatation	Neuroprotectors	Cell therapy	Transplantation	Anterior cingulate cortical transplantation in transgenic Huntington's disease mice	2001
618	HD	R6/1	M	Balance and coordination alterations	Rotarod	Total # of seconds on rotartod	not significant	not significant	NB	nNOS depletion	Catalyzes nitric oxide synthesis from L-Arg	Anti-oxidation	Cross	Altered neuronal nitric oxide synthase expression contributes to disease progression in Huntington's disease transgenic mice	2002	1
619	HD	R6/1	M	Clasping behavior	Tail suspension test	Total # of clasps	increased	decreased	B	nNOS depletion	Catalyzes nitric oxide synthesis from L-Arg	Anti-oxidation	Cross	Altered neuronal nitric oxide synthase expression contributes to disease progression in Huntington's disease transgenic mice	2002
620	HD	R6/1	N	Brain atrophy	Weight measurement	Brain weight (mg)	decreased	not significant	NB	nNOS depletion	Catalyzes nitric oxide synthesis from L-Arg	Anti-oxidation	Cross	Altered neuronal nitric oxide synthase expression contributes to disease progression in Huntington's disease transgenic mice	2002
621	HD	R6/1	O	Muscle abnormalities	Weight measurement	Heart weight (mg)	decreased	not significant	NB	nNOS depletion	Catalyzes nitric oxide synthesis from L-Arg	Anti-oxidation	Cross	Altered neuronal nitric oxide synthase expression contributes to disease progression in Huntington's disease transgenic mice	2002
622	HD	R6/1	O	Internal organs pathology	Weight measurement	Kidney weight (mg)	decreased	not significant	NB	nNOS depletion	Catalyzes nitric oxide synthesis from L-Arg	Anti-oxidation	Cross	Altered neuronal nitric oxide synthase expression contributes to disease progression in Huntington's disease transgenic mice	2002
623	HD	R6/1	O	Body weight loss	Weight measurement	Body weight (g)	decreased	not significant	NB	nNOS depletion	Catalyzes nitric oxide synthesis from L-Arg	Anti-oxidation	Cross	Altered neuronal nitric oxide synthase expression contributes to disease progression in Huntington's disease transgenic mice	2002
624	HD	R6/1	M	Balance and coordination alterations	Rotarod	Total # of seconds on rotartod	not significant	decreased	DL	nNOS knockout	Catalyzes nitric oxide synthesis from L-Arg	Anti-oxidation	Cross	Altered neuronal nitric oxide synthase expression contributes to disease progression in Huntington's disease transgenic mice	2002
625	HD	R6/1	M	Clasping behavior	Tail suspension test	Total # of clasps	increased	increased	DL	nNOS knockout	Catalyzes nitric oxide synthesis from L-Arg	Anti-oxidation	Cross	Altered neuronal nitric oxide synthase expression contributes to disease progression in Huntington's disease transgenic mice	2002
626	HD	R6/1	N	Brain atrophy	Weight measurement	Brain weight (mg)	decreased	not significant	NB	nNOS knockout	Catalyzes nitric oxide synthesis from L-Arg	Anti-oxidation	Cross	Altered neuronal nitric oxide synthase expression contributes to disease progression in Huntington's disease transgenic mice	2002
627	HD	R6/1	O	Muscle abnormalities	Weight measurement	Heart weight (mg)	decreased	increased	B	nNOS knockout	Catalyzes nitric oxide synthesis from L-Arg	Anti-oxidation	Cross	Altered neuronal nitric oxide synthase expression contributes to disease progression in Huntington's disease transgenic mice	2002
628	HD	R6/1	O	Internal organs pathology	Weight measurement	Kidney weight (mg)	decreased	not significant	NB	nNOS knockout	Catalyzes nitric oxide synthesis from L-Arg	Anti-oxidation	Cross	Altered neuronal nitric oxide synthase expression contributes to disease progression in Huntington's disease transgenic mice	2002
629	HD	R6/1	O	Body weight loss	Weight measurement	Body weight (g)	decreased	decreased	DL	nNOS knockout	Catalyzes nitric oxide synthesis from L-Arg	Anti-oxidation	Cross	Altered neuronal nitric oxide synthase expression contributes to disease progression in Huntington's disease transgenic mice	2002
630	HD	R6/1	M	Balance and coordination alterations	Rotarod	Total # of seconds on rotartod	not significant	not different	NB	S-methylisothiourea (SMT)	iNOS inhibitor	Anti-oxidation	Intraperitoneal	Altered neuronal nitric oxide synthase expression contributes to disease progression in Huntington's disease transgenic mice	2002	1
631	HD	R6/1	M	Clasping behavior	Tail suspension test	Total # of clasps	increased	not different	NB	S-methylisothiourea (SMT)	iNOS inhibitor	Anti-oxidation	Intraperitoneal	Altered neuronal nitric oxide synthase expression contributes to disease progression in Huntington's disease transgenic mice	2002
632	HD	R6/1	O	Body weight loss	Weight measurement	Body weight (g)	decreased	not different	NB	S-methylisothiourea (SMT)	iNOS inhibitor	Anti-oxidation	Intraperitoneal	Altered neuronal nitric oxide synthase expression contributes to disease progression in Huntington's disease transgenic mice	2002
633	HD	R6/1	M	Clasping behavior	Tail suspension test	Percent of animals clasping over the time (days)	increased	decreased	B	EFAs	Essential fatty acids	Metabolic improvement	Oral	Essential fatty acids given from conception prevent topographies of motor deficit in a transgenic model of Huntington's disease	2002	1
634	HD	R6/1	M	Gait alteration	Footprint test	Stride length (cm)	decreased	increased	B	EFAs	Essential fatty acids	Metabolic improvement	Oral	Essential fatty acids given from conception prevent topographies of motor deficit in a transgenic model of Huntington's disease	2002
635	HD	R6/1	M	Locomotor impairment	Open field test	Locomotion	decreased	increased	B	EFAs	Essential fatty acids	Metabolic improvement	Oral	Essential fatty acids given from conception prevent topographies of motor deficit in a transgenic model of Huntington's disease	2002
636	HD	R6/1	M	Locomotor impairment	Open field test	Rearing	decreased	increased	B	EFAs	Essential fatty acids	Metabolic improvement	Oral	Essential fatty acids given from conception prevent topographies of motor deficit in a transgenic model of Huntington's disease	2002
637	HD	R6/1	M	Locomotor impairment	Open field test	Sniffing	decreased	increased	B	EFAs	Essential fatty acids	Metabolic improvement	Oral	Essential fatty acids given from conception prevent topographies of motor deficit in a transgenic model of Huntington's disease	2002
638	HD	R6/1	M	Locomotor impairment	Open field test	Grooming counts	decreased	increased	B	EFAs	Essential fatty acids	Metabolic improvement	Oral	Essential fatty acids given from conception prevent topographies of motor deficit in a transgenic model of Huntington's disease	2002
639	HD	R6/1	N	Neuronal physiology alterations	Quantitative receptor autoradiography	D1 and D2 like binding (fmol/mm2)	decreased	not different	NB	EFAs	Essential fatty acids	Metabolic improvement	Oral	Essential fatty acids given from conception prevent topographies of motor deficit in a transgenic model of Huntington's disease	2002
640	HD	R6/1	O	Body weight loss	Weight measurement	Body weight over the time (g)	decreased	not different	NB	EFAs	Essential fatty acids	Metabolic improvement	Oral	Essential fatty acids given from conception prevent topographies of motor deficit in a transgenic model of Huntington's disease	2002
641	HD	R6/1	M	Balance and coordination alterations	Rotarod	Latency to fall from the rotating beam (s)	ND	increased	B	TG2 knock-out	transglutaminase activity inhibition	Tgase inhibition induced neuroprotection	Cross	'Tissue' transglutaminase ablation reduces neuronal death and prolongs survival in a mouse model of Huntington's disease.	2002	1
642	HD	R6/1	N	Brain atrophy	Weight measurement	Brain weight (g)	decreased	increased	B	TG2 knock-out	transglutaminase activity inhibition	Tgase inhibition induced neuroprotection	Cross	'Tissue' transglutaminase ablation reduces neuronal death and prolongs survival in a mouse model of Huntington's disease.	2002
643	HD	R6/1	N	Neuronal physiology alterations	HPLC, Western Blot	TGase activity and level	increased	decreased	B	TG2 knock-out	transglutaminase activity inhibition	Tgase inhibition induced neuroprotection	Cross	'Tissue' transglutaminase ablation reduces neuronal death and prolongs survival in a mouse model of Huntington's disease.	2002
644	HD	R6/1	N	polyQ protein aggregates	Immunohistochemistry	% of inclusions in total nuclei	ND	increased	DL	TG2 knock-out	transglutaminase activity inhibition	Tgase inhibition induced neuroprotection	Cross	'Tissue' transglutaminase ablation reduces neuronal death and prolongs survival in a mouse model of Huntington's disease.	2002
645	HD	R6/1	N	Neuronal morphology alterations	Electron microscopy, Histochemistry	numbers of neurons with morphological abberations	increased	decreased	B	TG2 knock-out	transglutaminase activity inhibition	Tgase inhibition induced neuroprotection	Cross	'Tissue' transglutaminase ablation reduces neuronal death and prolongs survival in a mouse model of Huntington's disease.	2002
646	HD	R6/1	N	Neuronal loss	Western Blot	Calbindin D-28k levels	decreased	increased	B	TG2 knock-out	transglutaminase activity inhibition	Tgase inhibition induced neuroprotection	Cross	'Tissue' transglutaminase ablation reduces neuronal death and prolongs survival in a mouse model of Huntington's disease.	2002
647	HD	R6/1	O	Premature death	Observation	The average survival (days)	ND	increased	B	TG2 knock-out	transglutaminase activity inhibition	Tgase inhibition induced neuroprotection	Cross	'Tissue' transglutaminase ablation reduces neuronal death and prolongs survival in a mouse model of Huntington's disease.	2002
648	HD	R6/1	O	Body weight loss	Weight measurement	Body weight over the time (g)	decreased	increased	B	TG2 knock-out	transglutaminase activity inhibition	Tgase inhibition induced neuroprotection	Cross	'Tissue' transglutaminase ablation reduces neuronal death and prolongs survival in a mouse model of Huntington's disease.	2002
649	HD	R6/1	N	Neuronal physiology alterations	Western Blot	Level of polyQ protein: Htt level	ND	not different	NB	TG2 knock-out	transglutaminase activity inhibition	Tgase inhibition induced neuroprotection	Cross	'Tissue' transglutaminase ablation reduces neuronal death and prolongs survival in a mouse model of Huntington's disease.	2002
650	HD	R6/1	M	Balance and coordination alterations	Rotarod	Number of falls in 60 s, number of acumulated falls	increased	increased	DL	BDNF depletion	Neurotrophic factor	Neurotrophic factor-induced neuroprotection	Cross	Brain-derived neurotrophic factor regulates the onset and severity of motor dysfunction associated with enkephalinergic neuronal degeneration in Huntington's disease.	2004	1
651	HD	R6/1	M	Gait alteration	Footprint test	Stride length (mm)	not different	decreased	DL	BDNF depletion	Neurotrophic factor	Neurotrophic factor-induced neuroprotection	Cross	Brain-derived neurotrophic factor regulates the onset and severity of motor dysfunction associated with enkephalinergic neuronal degeneration in Huntington's disease.	2004
652	HD	R6/1	M	Gait alteration	Footprint test	Frontbase width, hindbase width (mm)	not different	partially increased	DL	BDNF depletion	Neurotrophic factor	Neurotrophic factor-induced neuroprotection	Cross	Brain-derived neurotrophic factor regulates the onset and severity of motor dysfunction associated with enkephalinergic neuronal degeneration in Huntington's disease.	2004
653	HD	R6/1	M	Gait alteration	Footprint test	Number of steps	not different	increased	DL	BDNF depletion	Neurotrophic factor	Neurotrophic factor-induced neuroprotection	Cross	Brain-derived neurotrophic factor regulates the onset and severity of motor dysfunction associated with enkephalinergic neuronal degeneration in Huntington's disease.	2004
654	HD	R6/1	M	Balance and coordination alterations	Beam walk test	distance (cm), latency (s)	decreased	not different	NB	BDNF depletion	Neurotrophic factor	Neurotrophic factor-induced neuroprotection	Cross	Brain-derived neurotrophic factor regulates the onset and severity of motor dysfunction associated with enkephalinergic neuronal degeneration in Huntington's disease.	2004
655	HD	R6/1	M	Grip strength impairment	Hanging wire test	Muscular strength	not different	not different	NB	BDNF depletion	Neurotrophic factor	Neurotrophic factor-induced neuroprotection	Cross	Brain-derived neurotrophic factor regulates the onset and severity of motor dysfunction associated with enkephalinergic neuronal degeneration in Huntington's disease.	2004
656	HD	R6/1	N	polyQ protein aggregates	Immunohistochemistry	number of aggregates per mm3	ND	not different	NB	BDNF depletion	Neurotrophic factor	Neurotrophic factor-induced neuroprotection	Cross	Brain-derived neurotrophic factor regulates the onset and severity of motor dysfunction associated with enkephalinergic neuronal degeneration in Huntington's disease.	2004
657	HD	R6/1	N	Brain atrophy	Stereological measurement	Brain volume with respect to wt	decreased	not different	NB	BDNF depletion	Neurotrophic factor	Neurotrophic factor-induced neuroprotection	Cross	Brain-derived neurotrophic factor regulates the onset and severity of motor dysfunction associated with enkephalinergic neuronal degeneration in Huntington's disease.	2004
658	HD	R6/1	N	Brain atrophy	Stereological measurement	Volume of the cortex (mm3)	decreased	not different	NB	BDNF depletion	Neurotrophic factor	Neurotrophic factor-induced neuroprotection	Cross	Brain-derived neurotrophic factor regulates the onset and severity of motor dysfunction associated with enkephalinergic neuronal degeneration in Huntington's disease.	2004
659	HD	R6/1	N	Brain atrophy	Stereological measurement	Volume of the striatum (mm3)	decreased	decreased	DL	BDNF depletion	Neurotrophic factor	Neurotrophic factor-induced neuroprotection	Cross	Brain-derived neurotrophic factor regulates the onset and severity of motor dysfunction associated with enkephalinergic neuronal degeneration in Huntington's disease.	2004
660	HD	R6/1	N	Neuronal physiology alterations	Immunohistochemistry	Number of ENK+ and Darpp-32+ neurons	decreased	decreased	DL	BDNF depletion	Neurotrophic factor	Neurotrophic factor-induced neuroprotection	Cross	Brain-derived neurotrophic factor regulates the onset and severity of motor dysfunction associated with enkephalinergic neuronal degeneration in Huntington's disease.	2004
661	HD	R6/1	N	Neuronal physiology alterations	Immunohistochemistry	Number of substance P+ neurons	decreased	not different	NB	BDNF depletion	Neurotrophic factor	Neurotrophic factor-induced neuroprotection	Cross	Brain-derived neurotrophic factor regulates the onset and severity of motor dysfunction associated with enkephalinergic neuronal degeneration in Huntington's disease.	2004
662	HD	R6/1	N	Neuronal morphology alterations	Stereological measurement	Area of Darpp-32 neurons (um2)	decreased	decreased	DL	BDNF depletion	Neurotrophic factor	Neurotrophic factor-induced neuroprotection	Cross	Brain-derived neurotrophic factor regulates the onset and severity of motor dysfunction associated with enkephalinergic neuronal degeneration in Huntington's disease.	2004
663	HD	R6/1	N	Neuronal loss	Immunohistochemistry	Total number of striatal neurons	not different	decreased	DL	BDNF depletion	Neurotrophic factor	Neurotrophic factor-induced neuroprotection	Cross	Brain-derived neurotrophic factor regulates the onset and severity of motor dysfunction associated with enkephalinergic neuronal degeneration in Huntington's disease.	2004
664	HD	R6/1	O	Visual impairment	Visual cliff avoidance test	Cliff avoidance	not different	not different	NB	BDNF depletion	Neurotrophic factor	Neurotrophic factor-induced neuroprotection	Cross	Brain-derived neurotrophic factor regulates the onset and severity of motor dysfunction associated with enkephalinergic neuronal degeneration in Huntington's disease.	2004
665	HD	R6/1	N	Neuronal physiology alterations	Amphetamine injection	Amphetamine-induced circling behavior (net rotations)	ND	changed		BDNF - exogenous	Neurotrophic factor	Neurotrophic factor-induced neuroprotection	Stereotaxy (osmotic pump)	Brain-derived neurotrophic factor regulates the onset and severity of motor dysfunction associated with enkephalinergic neuronal degeneration in Huntington's disease.	2004	1
666	HD	R6/1	N	Neuronal physiology alterations	Immunohistochemistry, in situ hybridization	Number of ENK+ neurons	ND	increased	B	BDNF - exogenous	Neurotrophic factor	Neurotrophic factor-induced neuroprotection	Stereotaxy (osmotic pump)	Brain-derived neurotrophic factor regulates the onset and severity of motor dysfunction associated with enkephalinergic neuronal degeneration in Huntington's disease.	2004
667	HD	R6/1	N	Neuronal physiology alterations	Immunohistochemistry, in situ hybridization	Number of substance P+ neurons	ND	not different	NB	BDNF - exogenous	Neurotrophic factor	Neurotrophic factor-induced neuroprotection	Stereotaxy (osmotic pump)	Brain-derived neurotrophic factor regulates the onset and severity of motor dysfunction associated with enkephalinergic neuronal degeneration in Huntington's disease.	2004
668	HD	R6/1	N	Neuronal physiology alterations	Quantitative receptor autoradiography	D1, D2, CB1 and GABA binding as a percentage of the mean of WT values	changed	changed		Environmental enrichment		Enviromental enrichment-induced neuroprotection	-	Delayed onset of huntington′s disease in mice in an enriched environment correlates with delayed loss of cannabinoid CB1 receptors	2004	1
669	HD	R6/1	M	Balance and coordination alterations	Rotarod	Time on rotarod (s)	decreased	increased	B	Environmental enrichment	Environmental enrichment cages	Enviromental enrichment-induced neuroprotection	-	Environmental enrichment rescues protein deficits in a mouse model of Huntington's disease, indicating a possible disease mechanism	2004	1
670	HD	R6/1	N	Neuronal physiology alterations	Western Blot	Darpp-32 level	decreased	not different	NB	Environmental enrichment	Environmental enrichment cages	Enviromental enrichment-induced neuroprotection	-	Environmental enrichment rescues protein deficits in a mouse model of Huntington's disease, indicating a possible disease mechanism	2004
671	HD	R6/1	N	Brain atrophy	Weight measurement	Brain weight (g)	decreased	not different	NB	Environmental enrichment	Environmental enrichment cages	Enviromental enrichment-induced neuroprotection	-	Environmental enrichment rescues protein deficits in a mouse model of Huntington's disease, indicating a possible disease mechanism	2004
672	HD	R6/1	N	Neuronal physiology alterations	Western Blot	BDNF level	decreased	increased	B	Environmental enrichment	Environmental enrichment cages	Enviromental enrichment-induced neuroprotection	-	Environmental enrichment rescues protein deficits in a mouse model of Huntington's disease, indicating a possible disease mechanism	2004
673	HD	R6/1	N	Neuronal physiology alterations	Western Blot	NGF level	not different	not different	NB	Environmental enrichment	Environmental enrichment cages	Enviromental enrichment-induced neuroprotection	-	Environmental enrichment rescues protein deficits in a mouse model of Huntington's disease, indicating a possible disease mechanism	2004
674	HD	R6/1	O	Body weight loss	Weight measurement	Body weight (g)	decreased	not different	NB	Environmental enrichment	Environmental enrichment cages	Enviromental enrichment-induced neuroprotection	-	Environmental enrichment rescues protein deficits in a mouse model of Huntington's disease, indicating a possible disease mechanism	2004
675	HD	R6/1	N	Neuronal physiology alterations	Anterograde tracer injection	BDA+ nigrostriatal fibers (% of wt)	decreased	not significant	NB	BDNF depletion	Neurotrophic factor	Neurotrophic factor-induced neuroprotection	Cross	Brain-derived neurotrophic factor modulates dopaminergic deficits in a transgenic mouse model of Huntington's disease	2005	1
676	HD	R6/1	N	Neuronal physiology alterations	Retrograde tracer injection	FG+ nigrostriatal cells (% of wt)	decreased	decreased	DL	BDNF depletion	Neurotrophic factor	Neurotrophic factor-induced neuroprotection	Cross	Brain-derived neurotrophic factor modulates dopaminergic deficits in a transgenic mouse model of Huntington's disease	2005
677	HD	R6/1	N	polyQ protein aggregates	Immunohistochemistry	Total number of intranuclear/cytoplasmic htt aggregates in SNpc	ND	increased	DL	BDNF depletion	Neurotrophic factor	Neurotrophic factor-induced neuroprotection	Cross	Brain-derived neurotrophic factor modulates dopaminergic deficits in a transgenic mouse model of Huntington's disease	2005
678	HD	R6/1	N	polyQ protein aggregates	Immunohistochemistry	Total number of ubiquitinated intranuclear aggregates in SNpc	ND	not different	NB	BDNF depletion	Neurotrophic factor	Neurotrophic factor-induced neuroprotection	Cross	Brain-derived neurotrophic factor modulates dopaminergic deficits in a transgenic mouse model of Huntington's disease	2005
679	HD	R6/1	N	Neuronal physiology alterations	Western blot	Level of polyQ protein: Relative level (% controls)	ND	not different	NB	BDNF depletion	Neurotrophic factor	Neurotrophic factor-induced neuroprotection	Cross	Brain-derived neurotrophic factor modulates dopaminergic deficits in a transgenic mouse model of Huntington's disease	2005
680	HD	R6/1	N	Brain atrophy	Stereological measurement	Volume of the snPC (mm3)	decreased	not different	NB	BDNF depletion	Neurotrophic factor	Neurotrophic factor-induced neuroprotection	Cross	Brain-derived neurotrophic factor modulates dopaminergic deficits in a transgenic mouse model of Huntington's disease	2005
681	HD	R6/1	N	Neuronal loss	Stereological measurement	Total number of TH+ cells (% of wt)	decreased	not different	NB	BDNF depletion	Neurotrophic factor	Neurotrophic factor-induced neuroprotection	Cross	Brain-derived neurotrophic factor modulates dopaminergic deficits in a transgenic mouse model of Huntington's disease	2005
682	HD	R6/1	N	Neuronal loss	Stereological measurement	Total number of Parvalbumin+ cells (% of wt)	not different	not different	NB	BDNF depletion	Neurotrophic factor	Neurotrophic factor-induced neuroprotection	Cross	Brain-derived neurotrophic factor modulates dopaminergic deficits in a transgenic mouse model of Huntington's disease	2005
683	HD	R6/1	N	Neuronal physiology alterations	HPLC	Dopamine and DOPAC striatal levels	not significant	not significant	NB	BDNF depletion	Neurotrophic factor	Neurotrophic factor-induced neuroprotection	Cross	Brain-derived neurotrophic factor modulates dopaminergic deficits in a transgenic mouse model of Huntington's disease	2005
684	HD	R6/1	N	Neuronal physiology alterations	In situ hybridization	D1 and D2 mRNA levels (total in striatum or per cell) (% of wT)	not significant	partially decreased	DL	BDNF depletion	Neurotrophic factor	Neurotrophic factor-induced neuroprotection	Cross	Brain-derived neurotrophic factor modulates dopaminergic deficits in a transgenic mouse model of Huntington's disease	2005
685	HD	R6/1	N	Neuronal physiology alterations	Amphetamine injection	Open field: Total time in movement (s)	not significant	decreased	DL	BDNF depletion	Neurotrophic factor	Neurotrophic factor-induced neuroprotection	Cross	Brain-derived neurotrophic factor modulates dopaminergic deficits in a transgenic mouse model of Huntington's disease	2005
686	HD	R6/1	N	Neuronal physiology alterations	Amphetamine injection	Open field: Distance covered (cm)	not significant	decreased	DL	BDNF depletion	Neurotrophic factor	Neurotrophic factor-induced neuroprotection	Cross	Brain-derived neurotrophic factor modulates dopaminergic deficits in a transgenic mouse model of Huntington's disease	2005
687	HD	R6/1	N	Neuronal physiology alterations	Apomorphine injections	Open field: Total time in movement (s)	not significant	not significant	NB	BDNF depletion	Neurotrophic factor	Neurotrophic factor-induced neuroprotection	Cross	Brain-derived neurotrophic factor modulates dopaminergic deficits in a transgenic mouse model of Huntington's disease	2005
688	HD	R6/1	N	Neuronal physiology alterations	Apomorphine injections	Open field: Distance covered (cm)	not significant	not significant	NB	BDNF depletion	Neurotrophic factor	Neurotrophic factor-induced neuroprotection	Cross	Brain-derived neurotrophic factor modulates dopaminergic deficits in a transgenic mouse model of Huntington's disease	2005
689	HD	R6/1	M	Balance and coordination alterations	Rotarod	Mean latency to fall (s)	decreased	not different	NB	Anti-huntingtin shRNA	RNA interference reagent	Downregulation of polyQ protein expression	stereotaxy (AAV)	Intrastriatal rAAV-mediated delivery of anti-huntingtin shRNAs induces partial reversal of disease progression in R6/1 Huntington's disease transgenic mice	2005	1
690	HD	R6/1	M	Clasping behavior	Tail suspension test	% animals clasping	ND	decreased	B	Anti-huntingtin shRNA	RNA interference reagent	Downregulation of polyQ protein expression	stereotaxy (AAV)	Intrastriatal rAAV-mediated delivery of anti-huntingtin shRNAs induces partial reversal of disease progression in R6/1 Huntington's disease transgenic mice	2005
691	HD	R6/1	N	polyQ protein aggregates	Immunohistochemistry	% control NII count	ND	decreased	B	Anti-huntingtin shRNA	RNA interference reagent	Downregulation of polyQ protein expression	stereotaxy (AAV)	Intrastriatal rAAV-mediated delivery of anti-huntingtin shRNAs induces partial reversal of disease progression in R6/1 Huntington's disease transgenic mice	2005
692	HD	R6/1	N	polyQ protein aggregates	Stereological measurement	% control NII size	ND	decreased	B	Anti-huntingtin shRNA	RNA interference reagent	Downregulation of polyQ protein expression	stereotaxy (AAV)	Intrastriatal rAAV-mediated delivery of anti-huntingtin shRNAs induces partial reversal of disease progression in R6/1 Huntington's disease transgenic mice	2005
693	HD	R6/1	O	Body weight loss	Weight measurement	Body weight (g)	decreased	not different	NB	Anti-huntingtin shRNA	RNA interference reagent	Downregulation of polyQ protein expression	stereotaxy (AAV)	Intrastriatal rAAV-mediated delivery of anti-huntingtin shRNAs induces partial reversal of disease progression in R6/1 Huntington's disease transgenic mice	2005
694	HD	R6/1	N	Neuronal physiology alterations	Western Blot	Level of polyQ protein: Relative level (% controls)	ND	decreased	B	Anti-huntingtin shRNA	RNA interference reagent	Downregulation of polyQ protein expression	stereotaxy (AAV)	Intrastriatal rAAV-mediated delivery of anti-huntingtin shRNAs induces partial reversal of disease progression in R6/1 Huntington's disease transgenic mice	2005
695	HD	R6/1	N	Neuronal physiology alterations	Real-time quantitative RT-PCR	Level of polyQ protein: Relative level (% controls)	ND	decreased	B	Anti-huntingtin shRNA	RNA interference reagent	Downregulation of polyQ protein expression	stereotaxy (AAV)	Intrastriatal rAAV-mediated delivery of anti-huntingtin shRNAs induces partial reversal of disease progression in R6/1 Huntington's disease transgenic mice	2005
696	HD	R6/1	N	Neuronal physiology alterations	In situ hybridization	Levels of Striatal-Specific Transcripts	decreased	increased	B	Anti-huntingtin shRNA	RNA interference reagent	Downregulation of polyQ protein expression	stereotaxy (AAV)	Intrastriatal rAAV-mediated delivery of anti-huntingtin shRNAs induces partial reversal of disease progression in R6/1 Huntington's disease transgenic mice	2005
697	HD	R6/1	M	Balance and coordination alterations	Rotarod	Time on rotarod (s)	decreased	not different	NB	Fluoxetine	selective serotonin reuptake inhibitor	Neurotrophic factor-induced neuroprotection	Intraperitoneal	Cognitive disorders and neurogenesis deficits in Huntington's disease mice are rescued by fluoxetine	2005	1
698	HD	R6/1	M	Locomotor impairment	Activity chamber	Floor plane movement time (s)	not different	not different	NB	Fluoxetine	selective serotonin reuptake inhibitor	Neurotrophic factor-induced neuroprotection	Intraperitoneal	Cognitive disorders and neurogenesis deficits in Huntington's disease mice are rescued by fluoxetine	2005
699	HD	R6/1	M	Locomotor impairment	Activity chamber	Number of vertical plane entries	not different	not different	NB	Fluoxetine	selective serotonin reuptake inhibitor	Neurotrophic factor-induced neuroprotection	Intraperitoneal	Cognitive disorders and neurogenesis deficits in Huntington's disease mice are rescued by fluoxetine	2005
700	HD	R6/1	C	Spatial learning deficits	T-maze alternation task	Percentage alternation	decreased	increased	B	Fluoxetine	selective serotonin reuptake inhibitor	Neurotrophic factor-induced neuroprotection	Intraperitoneal	Cognitive disorders and neurogenesis deficits in Huntington's disease mice are rescued by fluoxetine	2005
701	HD	R6/1	C	Affective function alteration	Porsolt forced swim test	Immobility time (s)	increased	decreased	B	Fluoxetine	selective serotonin reuptake inhibitor	Neurotrophic factor-induced neuroprotection	Intraperitoneal	Cognitive disorders and neurogenesis deficits in Huntington's disease mice are rescued by fluoxetine	2005
702	HD	R6/1	N	Neurogenesis impairment	Immunohistochemistry	Percentage of cells double labelled for BrdU and NeuN	decreased	increased	B	Fluoxetine	selective serotonin reuptake inhibitor	Neurotrophic factor-induced neuroprotection	Intraperitoneal	Cognitive disorders and neurogenesis deficits in Huntington's disease mice are rescued by fluoxetine	2005
703	HD	R6/1	N	Neurogenesis impairment	Neurosphere assay	Number of neurospheres/10 000 cells	not different	not different	NB	Fluoxetine	selective serotonin reuptake inhibitor	Neurotrophic factor-induced neuroprotection	Intraperitoneal	Cognitive disorders and neurogenesis deficits in Huntington's disease mice are rescued by fluoxetine	2005
704	HD	R6/1	N	Brain atrophy	Stereological measurement	Volume of dentate gyrus (mm3)	decreased	increased	B	Fluoxetine	selective serotonin reuptake inhibitor	Neurotrophic factor-induced neuroprotection	Intraperitoneal	Cognitive disorders and neurogenesis deficits in Huntington's disease mice are rescued by fluoxetine	2005
705	HD	R6/1	O	Body weight loss	Weight measurement	Body weight (g)	ND	not different	NB	Fluoxetine	selective serotonin reuptake inhibitor	Neurotrophic factor-induced neuroprotection	Intraperitoneal	Cognitive disorders and neurogenesis deficits in Huntington's disease mice are rescued by fluoxetine	2005
706	HD	R6/1	N	Neuronal physiology alterations	ImmunoAssay	striatal BDNF level	not different	increased	B	Cystamine and cysteamine	transglutaminase inhibitors	Tgase inhibition induced neuroprotection	Intraperitoneal	Cystamine and cysteamine increase brain levels of BDNF in Huntington disease via HSJ1b and transglutaminase	2006	1
707	HD	R6/1	N	Neuronal physiology alterations	In situ hybridization	ENK mRNA level	decreased	not significant	NB	Cystamine and cysteamine	transglutaminase inhibitors	Tgase inhibition induced neuroprotection	Intraperitoneal	Cystamine and cysteamine increase brain levels of BDNF in Huntington disease via HSJ1b and transglutaminase	2006
708	HD	R6/1	N	Neuronal physiology alterations	immunohistochemistry	Striatal DARPP-32+ positive cells	decreased	increased	B	Cystamine and cysteamine	transglutaminase inhibitors	Tgase inhibition induced neuroprotection	Intraperitoneal	Cystamine and cysteamine increase brain levels of BDNF in Huntington disease via HSJ1b and transglutaminase	2006
709	HD	R6/1	M	Balance and coordination alterations	Rotarod	Latency to fall (s)	decreased	not different	NB	Physical exercise	motor stimulation	Enviromental enrichment-induced neuroprotection	-	Differential effects of voluntary physical exercise on behavioral and brain-derived neurotrophic factor expression deficits in Huntington's disease transgenic mice	2006	1
710	HD	R6/1	M	Locomotor impairment	Activity chamber	No. of rears	increased	decreased	B	Physical exercise	motor stimulation	Enviromental enrichment-induced neuroprotection	-	Differential effects of voluntary physical exercise on behavioral and brain-derived neurotrophic factor expression deficits in Huntington's disease transgenic mice	2006
711	HD	R6/1	M	Clasping behavior	Tail suspension test	% of mice dysplaying rear paw clasping	ND	decreased	B	Physical exercise	motor stimulation	Enviromental enrichment-induced neuroprotection	-	Differential effects of voluntary physical exercise on behavioral and brain-derived neurotrophic factor expression deficits in Huntington's disease transgenic mice	2006
712	HD	R6/1	C	Exploratory behavior impairment	Photobeam arena	Habituation, distance moved (cm)	not different	decreased	B	Physical exercise	motor stimulation	Enviromental enrichment-induced neuroprotection	-	Differential effects of voluntary physical exercise on behavioral and brain-derived neurotrophic factor expression deficits in Huntington's disease transgenic mice	2006
713	HD	R6/1	C	Exploratory behavior impairment	Photobeam arena	Habituation, time spent moving (s)	not different	decreased	B	Physical exercise	motor stimulation	Enviromental enrichment-induced neuroprotection	-	Differential effects of voluntary physical exercise on behavioral and brain-derived neurotrophic factor expression deficits in Huntington's disease transgenic mice	2006
714	HD	R6/1	C	Spatial learning deficits	T-maze alternation task	% of mice that spontaneously alternated in the T-maze	decreased	increased	B	Physical exercise	motor stimulation	Enviromental enrichment-induced neuroprotection	-	Differential effects of voluntary physical exercise on behavioral and brain-derived neurotrophic factor expression deficits in Huntington's disease transgenic mice	2006
715	HD	R6/1	C	Spatial learning deficits	Y-maze task	Short-term spatial memory, % of mice spent in each arm of the Y-maze	decreased	increased	B	Physical exercise	motor stimulation	Enviromental enrichment-induced neuroprotection	-	Differential effects of voluntary physical exercise on behavioral and brain-derived neurotrophic factor expression deficits in Huntington's disease transgenic mice	2006
716	HD	R6/1	N	Neuronal physiology alterations	ELISA	BDNF protein levels (pg/mg tissue)	partially increased	not different	NB	Physical exercise	motor stimulation	Enviromental enrichment-induced neuroprotection	-	Differential effects of voluntary physical exercise on behavioral and brain-derived neurotrophic factor expression deficits in Huntington's disease transgenic mice	2006
717	HD	R6/1	N	Neuronal physiology alterations	Real-time quantitative RT-PCR	BDNF mRNA levels (% of WT)	decreased	increased	B	Physical exercise	motor stimulation	Enviromental enrichment-induced neuroprotection	-	Differential effects of voluntary physical exercise on behavioral and brain-derived neurotrophic factor expression deficits in Huntington's disease transgenic mice	2006
718	HD	R6/1	M	Balance and coordination alterations	Rotarod	Time on rotarod (s)	not significant	not significant	NB	Environmental enrichment	Environmental enrichment cages	Enviromental enrichment-induced neuroprotection	-	Neurogenesis in the R6/1 transgenic mouse model of Huntington's disease: effects of environmental enrichment	2006	1
719	HD	R6/1	N	Neurogenesis impairment	Immunohistochemistry	Number of BrdU+ cells in DG and SVZ	partially decreased	partially increased	B	Environmental enrichment	Environmental enrichment cages	Enviromental enrichment-induced neuroprotection	-	Neurogenesis in the R6/1 transgenic mouse model of Huntington's disease: effects of environmental enrichment	2006
720	HD	R6/1	N	Neurogenesis impairment	Immunohistochemistry	total number of BrdU+ ⁄ NeuN+	decreased	not different	NB	Environmental enrichment	Environmental enrichment cages	Enviromental enrichment-induced neuroprotection	-	Neurogenesis in the R6/1 transgenic mouse model of Huntington's disease: effects of environmental enrichment	2006
721	HD	R6/1	N	Neurogenesis impairment	Immunohistochemistry	number of DCX+ cells	decreased	increased	B	Environmental enrichment	Environmental enrichment cages	Enviromental enrichment-induced neuroprotection	-	Neurogenesis in the R6/1 transgenic mouse model of Huntington's disease: effects of environmental enrichment	2006
722	HD	R6/1	N	Neurogenesis impairment	Immunohistochemistry	Migration from the SVZ (mm)	decreased	increased	B	Environmental enrichment	Environmental enrichment cages	Enviromental enrichment-induced neuroprotection	-	Neurogenesis in the R6/1 transgenic mouse model of Huntington's disease: effects of environmental enrichment	2006
723	HD	R6/1	N	Neuronal physiology alterations	Immunohistochemistry	Number of CC3+ cells in DG	not different	not different	NB	Environmental enrichment	Environmental enrichment cages	Enviromental enrichment-induced neuroprotection	-	Neurogenesis in the R6/1 transgenic mouse model of Huntington's disease: effects of environmental enrichment	2006
724	HD	R6/1	M	Balance and coordination alterations	Rotarod	Maximum RPM before falling off	decreased	not different	NB	Wheel running	motor stimulation	Enviromental enrichment-induced neuroprotection	-	Wheel running from a juvenile age delays onset of specific motor deficits but does not alter protein aggregate density in a mouse model of Huntington's disease	2008	1
725	HD	R6/1	M	Balance and coordination alterations	Horizontal rod	Percentage of mice with horizontal rod phenotype	increased	decreased	B	Wheel running	motor stimulation	Enviromental enrichment-induced neuroprotection	-	Wheel running from a juvenile age delays onset of specific motor deficits but does not alter protein aggregate density in a mouse model of Huntington's disease	2008
726	HD	R6/1	M	Clasping behavior	Tail suspension test	% mice with clasping phenotype	increased	decreased	B	Wheel running	motor stimulation	Enviromental enrichment-induced neuroprotection	-	Wheel running from a juvenile age delays onset of specific motor deficits but does not alter protein aggregate density in a mouse model of Huntington's disease	2008
727	HD	R6/1	M	Locomotor impairment	Open field test	Horizontal activity	decreased	increased	B	Wheel running	motor stimulation	Enviromental enrichment-induced neuroprotection	-	Wheel running from a juvenile age delays onset of specific motor deficits but does not alter protein aggregate density in a mouse model of Huntington's disease	2008
728	HD	R6/1	M	Locomotor impairment	Open field test	Vertical activity (rears)	decreased	increased	B	Wheel running	motor stimulation	Enviromental enrichment-induced neuroprotection	-	Wheel running from a juvenile age delays onset of specific motor deficits but does not alter protein aggregate density in a mouse model of Huntington's disease	2008
729	HD	R6/1	N	Brain atrophy	Weight measurement	Brain weight (g)	decreased	not different	NB	Wheel running	motor stimulation	Enviromental enrichment-induced neuroprotection	-	Wheel running from a juvenile age delays onset of specific motor deficits but does not alter protein aggregate density in a mouse model of Huntington's disease	2008
730	HD	R6/1	N	Brain atrophy	Histochemistry	Striatal and anterior cingulate cortex volume (mm3)	decreased	not different	NB	Wheel running	motor stimulation	Enviromental enrichment-induced neuroprotection	-	Wheel running from a juvenile age delays onset of specific motor deficits but does not alter protein aggregate density in a mouse model of Huntington's disease	2008
731	HD	R6/1	N	polyQ protein aggregates	Stereological measurement	Aggregates (x10^4) /mm3	increased	not significant	NB	Wheel running	motor stimulation	Enviromental enrichment-induced neuroprotection	-	Wheel running from a juvenile age delays onset of specific motor deficits but does not alter protein aggregate density in a mouse model of Huntington's disease	2008
732	HD	R6/1	O	Body weight loss	Weight measurement	Body weight (g)	decreased	not different	NB	Wheel running	motor stimulation	Enviromental enrichment-induced neuroprotection	-	Wheel running from a juvenile age delays onset of specific motor deficits but does not alter protein aggregate density in a mouse model of Huntington's disease	2008
733	HD	R6/1	M	Balance and coordination alterations	Rotarod	Maximum RPM before falling off	decreased	increased	B	Environmental enrichment	Environmental enrichment cages	Enviromental enrichment-induced neuroprotection	-	Wheel running from a juvenile age delays onset of specific motor deficits but does not alter protein aggregate density in a mouse model of Huntington's disease	2008	1
734	HD	R6/1	M	Locomotor impairment	Open field test	Horizontal activity	decreased	increased	B	Environmental enrichment	Environmental enrichment cages	Enviromental enrichment-induced neuroprotection	-	Wheel running from a juvenile age delays onset of specific motor deficits but does not alter protein aggregate density in a mouse model of Huntington's disease	2008
735	HD	R6/1	M	Locomotor impairment	Open field test	Vertical activity (rears)	decreased	increased	B	Environmental enrichment	Environmental enrichment cages	Enviromental enrichment-induced neuroprotection	-	Wheel running from a juvenile age delays onset of specific motor deficits but does not alter protein aggregate density in a mouse model of Huntington's disease	2008
736	HD	R6/1	M	Clasping behavior	Tail suspension test	% mice with clasping phenotype	increased	decreased	B	Environmental enrichment	Environmental enrichment cages	Enviromental enrichment-induced neuroprotection	-	Wheel running from a juvenile age delays onset of specific motor deficits but does not alter protein aggregate density in a mouse model of Huntington's disease	2008
737	HD	R6/1	N	Brain atrophy	Weight measurement	Brain weight (g)	decreased	not different	NB	Environmental enrichment	Environmental enrichment cages	Enviromental enrichment-induced neuroprotection	-	Wheel running from a juvenile age delays onset of specific motor deficits but does not alter protein aggregate density in a mouse model of Huntington's disease	2008
738	HD	R6/1	N	Brain atrophy	Histochemistry	Striatal and anterior cingulate cortex volume (mm3)	decreased	not different	NB	Environmental enrichment	Environmental enrichment cages	Enviromental enrichment-induced neuroprotection	-	Wheel running from a juvenile age delays onset of specific motor deficits but does not alter protein aggregate density in a mouse model of Huntington's disease	2008
739	HD	R6/1	N	polyQ protein aggregates	Stereological measurement	Aggregates (x10^4) /mm3	increased	not significant	NB	Environmental enrichment	Environmental enrichment cages	Enviromental enrichment-induced neuroprotection	-	Wheel running from a juvenile age delays onset of specific motor deficits but does not alter protein aggregate density in a mouse model of Huntington's disease	2008
740	HD	R6/1	O	Body weight loss	Weight measurement	Body weight (g)	decreased	not different	NB	Environmental enrichment	Environmental enrichment cages	Enviromental enrichment-induced neuroprotection	-	Wheel running from a juvenile age delays onset of specific motor deficits but does not alter protein aggregate density in a mouse model of Huntington's disease	2008
741	HD	R6/1	M	Balance and coordination alterations	Rotarod	Time on rotarod (s)	decreased	increased	B	BDNF overexpression	Neurotrophic factor	Neurotrophic factor-induced neuroprotection	Cross	Brain-derived neurotrophic factor over-expression in the forebrain ameliorates Huntington's disease phenotypes in mice	2008	1
742	HD	R6/1	N	Neuronal physiology alterations	in situ hybridization	Level of BDNF mRNA	decreased	increased	B	BDNF overexpression	Neurotrophic factor	Neurotrophic factor-induced neuroprotection	Cross	Brain-derived neurotrophic factor over-expression in the forebrain ameliorates Huntington's disease phenotypes in mice	2008
743	HD	R6/1	N	Neuronal physiology alterations	Western Blot	Striatal and cortical BDNF protein level	partially decreased	increased	B	BDNF overexpression	Neurotrophic factor	Neurotrophic factor-induced neuroprotection	Cross	Brain-derived neurotrophic factor over-expression in the forebrain ameliorates Huntington's disease phenotypes in mice	2008
744	HD	R6/1	N	Neuronal physiology alterations	Western Blot	levels of the TrkB activation	decreased	increased	B	BDNF overexpression	Neurotrophic factor	Neurotrophic factor-induced neuroprotection	Cross	Brain-derived neurotrophic factor over-expression in the forebrain ameliorates Huntington's disease phenotypes in mice	2008
745	HD	R6/1	N	Neuronal physiology alterations	Western Blot	levels of phospho-Akt (Ser473)	decreased	increased	B	BDNF overexpression	Neurotrophic factor	Neurotrophic factor-induced neuroprotection	Cross	Brain-derived neurotrophic factor over-expression in the forebrain ameliorates Huntington's disease phenotypes in mice	2008
746	HD	R6/1	N	Neuronal physiology alterations	Immunohistochemistry, Western Blot	Striatal DARPP-32 and enkephalin levels	decreased	partially increased	B	BDNF overexpression	Neurotrophic factor	Neurotrophic factor-induced neuroprotection	Cross	Brain-derived neurotrophic factor over-expression in the forebrain ameliorates Huntington's disease phenotypes in mice	2008
747	HD	R6/1	N	Brain atrophy	Weight measurement	Brain weight (g)	decreased	increased	B	BDNF overexpression	Neurotrophic factor	Neurotrophic factor-induced neuroprotection	Cross	Brain-derived neurotrophic factor over-expression in the forebrain ameliorates Huntington's disease phenotypes in mice	2008
748	HD	R6/1	N	Brain atrophy	Stereological measurement	cortical and striatal volumes (mm3)	decreased	increased	B	BDNF overexpression	Neurotrophic factor	Neurotrophic factor-induced neuroprotection	Cross	Brain-derived neurotrophic factor over-expression in the forebrain ameliorates Huntington's disease phenotypes in mice	2008
749	HD	R6/1	N	Brain atrophy	Stereological measurement	Ventrical size (mm3)	not different	not different	NB	BDNF overexpression	Neurotrophic factor	Neurotrophic factor-induced neuroprotection	Cross	Brain-derived neurotrophic factor over-expression in the forebrain ameliorates Huntington's disease phenotypes in mice	2008
750	HD	R6/1	N	polyQ protein aggregates	Stereological measurement	density (#/1000um2) and size (um2) of the striatal aggregates	ND	decreased	B	BDNF overexpression	Neurotrophic factor	Neurotrophic factor-induced neuroprotection	Cross	Brain-derived neurotrophic factor over-expression in the forebrain ameliorates Huntington's disease phenotypes in mice	2008
751	HD	R6/1	O	Body weight loss	Weight measurement	Body weight (g)	decreased	partially increased	B	BDNF overexpression	Neurotrophic factor	Neurotrophic factor-induced neuroprotection	Cross	Brain-derived neurotrophic factor over-expression in the forebrain ameliorates Huntington's disease phenotypes in mice	2008
752	HD	R6/1	M	Balance and coordination alterations	Rotarod	Time remaining on rotarod (s)	not different	decreased	DL	CNTF	Neurotrophic factor	Neurotrophic factor-induced neuroprotection	Stereotaxy (AAV)	Sustained striatal ciliary neurotrophic factor expression negatively affects behavior and gene expression in normal and R6/1 mice	2008	1
753	HD	R6/1	N	Neuronal physiology alterations	In situ hybridization	Levels of Striatal-Specific Transcripts	not different	decreased	DL	CNTF	Neurotrophic factor	Neurotrophic factor-induced neuroprotection	Stereotaxy (AAV)	Sustained striatal ciliary neurotrophic factor expression negatively affects behavior and gene expression in normal and R6/1 mice	2008
754	HD	R6/1	N	Neuronal morphology alterations	Histochemistry	Size, morphology, and distribution os striatal cells	not different	not different	NB	CNTF	Neurotrophic factor	Neurotrophic factor-induced neuroprotection	Stereotaxy (AAV)	Sustained striatal ciliary neurotrophic factor expression negatively affects behavior and gene expression in normal and R6/1 mice	2008
755	HD	R6/1	N	polyQ protein aggregates	Immunohistochemistry	Striatal aggregate load	not different	not different	NB	CNTF	Neurotrophic factor	Neurotrophic factor-induced neuroprotection	Stereotaxy (AAV)	Sustained striatal ciliary neurotrophic factor expression negatively affects behavior and gene expression in normal and R6/1 mice	2008
756	HD	R6/1	O	Body weight loss	Weight measurement	Body weight gain (g)	decreased	decreased	DL	CNTF	Neurotrophic factor	Neurotrophic factor-induced neuroprotection	Stereotaxy (AAV)	Sustained striatal ciliary neurotrophic factor expression negatively affects behavior and gene expression in normal and R6/1 mice	2008
757	HD	R6/1	O	Overall condition	Observation	abnormal behavior (behavioral score)	not different	increased	DL	CNTF	Neurotrophic factor	Neurotrophic factor-induced neuroprotection	Stereotaxy (AAV)	Sustained striatal ciliary neurotrophic factor expression negatively affects behavior and gene expression in normal and R6/1 mice	2008
758	HD	R6/1	N	Neuronal physiology alterations	ELISA	synaptophysin protein level (% WT)	not different	partially increased	B	Environmental enrichment	Environmental enrichment cages	Enviromental enrichment-induced neuroprotection	-	Gene-environment interactions modulating cognitive function and molecular correlates of synaptic plasticity in Huntington's disease transgenic mice	2008	1
759	HD	R6/1	N	Neuronal physiology alterations	Western Blot	GluR1, PSD-95 and gephyrin levels	partially decreased	partially increased	B	Environmental enrichment	Environmental enrichment cages	Enviromental enrichment-induced neuroprotection	-	Gene-environment interactions modulating cognitive function and molecular correlates of synaptic plasticity in Huntington's disease transgenic mice	2008
760	HD	R6/1	C	Spatial learning deficits	Barnes circular maze	Mean time taken to locate the tunnel	increased	decreased	B	Environmental enrichment	Environmental enrichment cages	Enviromental enrichment-induced neuroprotection	-	Gene-environment interactions modulating cognitive function and molecular correlates of synaptic plasticity in Huntington's disease transgenic mice	2008
761	HD	R6/1	C	Spatial learning deficits	Barnes circular maze	Mean number of errors	increased	decreased	B	Environmental enrichment	Environmental enrichment cages	Enviromental enrichment-induced neuroprotection	-	Gene-environment interactions modulating cognitive function and molecular correlates of synaptic plasticity in Huntington's disease transgenic mice	2008
762	HD	R6/1	C	Spatial learning deficits	Barnes circular maze	% sessions using random, serial and spatial search strategy	partially changed	partially restored	B	Environmental enrichment	Environmental enrichment cages	Enviromental enrichment-induced neuroprotection	-	Gene-environment interactions modulating cognitive function and molecular correlates of synaptic plasticity in Huntington's disease transgenic mice	2008
763	HD	R6/1	C	Exploratory behavior impairment	Anxiety: elevated plus maze	% time spent on open arms and % entries to the open arms	not significant	not significant	NB	Environmental enrichment	Environmental enrichment cages	Enviromental enrichment-induced neuroprotection	-	Gene-environment interactions modulating cognitive function and molecular correlates of synaptic plasticity in Huntington's disease transgenic mice	2008
764	HD	R6/1	C	Exploratory behavior impairment	Anxiety: light/dark alternation test	time spent in the light	not different	increased	B	Environmental enrichment	Environmental enrichment cages	Enviromental enrichment-induced neuroprotection	-	Gene-environment interactions modulating cognitive function and molecular correlates of synaptic plasticity in Huntington's disease transgenic mice	2008
765	HD	R6/1	C	Exploratory behavior impairment	Anxiety: light/dark alternation test	The number of transitions	not different	not significant	NB	Environmental enrichment	Environmental enrichment cages	Enviromental enrichment-induced neuroprotection	-	Gene-environment interactions modulating cognitive function and molecular correlates of synaptic plasticity in Huntington's disease transgenic mice	2008
766	HD	R6/1	M	Balance and coordination alterations	Rotarod	Latency to fall (s)	decreased	increased	B	Brilliant Blue G	P2X7 receptor antagonist	Protection from apoptosis	Intraperitoneal	Altered P2X7-receptor level and function in mouse models of Huntington's disease and therapeutic efficacy of antagonist administration	2009	1
767	HD	R6/1	N	Neuronal morphology alterations	immunohistochemistry or immunofluorescence	Apoptotic neurons	increased	decreased	B	Brilliant Blue G	P2X7 receptor antagonist	Protection from apoptosis	Intraperitoneal	Altered P2X7-receptor level and function in mouse models of Huntington's disease and therapeutic efficacy of antagonist administration	2009
768	HD	R6/1	N	Reactive gliosis	immunohistochemistry	Iba-1+ or GFAP+ cells	increased	not different	NB	Brilliant Blue G	P2X7 receptor antagonist	Protection from apoptosis	Intraperitoneal	Altered P2X7-receptor level and function in mouse models of Huntington's disease and therapeutic efficacy of antagonist administration	2009
769	HD	R6/1	O	Body weight loss	Weight measurement	Body weight (g)	decreased	increased	B	Brilliant Blue G	P2X7 receptor antagonist	Protection from apoptosis	Intraperitoneal	Altered P2X7-receptor level and function in mouse models of Huntington's disease and therapeutic efficacy of antagonist administration	2009
770	HD	R6/1	M	Balance and coordination alterations	Rotarod	Latency to fall (s)	decreased	not different	NB	A-438079	P2X7 receptor antagonist	Protection from apoptosis	Intraperitoneal	Altered P2X7-receptor level and function in mouse models of Huntington's disease and therapeutic efficacy of antagonist administration	2009	1
771	HD	R6/1	O	Body weight loss	Weight measurement	Body weight (g)	decreased	not significant	NB	A-438079	P2X7 receptor antagonist	Protection from apoptosis	Intraperitoneal	Altered P2X7-receptor level and function in mouse models of Huntington's disease and therapeutic efficacy of antagonist administration	2009
772	HD	R6/1	N	Neuronal physiology alterations	Receptor binding assay	A2a, D1 and D2 receptors binding	decreased	not significant	NB	Environmental enrichment	Environmental enrichment cages	Enviromental enrichment-induced neuroprotection	-	Environmental enrichment reduces neuronal intranuclear inclusion load but has no effect on messenger RNA expression in a mouse model of Huntington disease	2010	1
773	HD	R6/1	N	Neuronal physiology alterations	Microarray, Real-time quantitative RT-PCR	Transcriptional changes: genes expression levels	changed	partially restored	B	Environmental enrichment	Environmental enrichment cages	Enviromental enrichment-induced neuroprotection	-	Environmental enrichment reduces neuronal intranuclear inclusion load but has no effect on messenger RNA expression in a mouse model of Huntington disease	2010
774	HD	R6/1	N	Neuronal physiology alterations	In situ hybridization, Real-time quantitative RT-PCR	Level of polyQ mRNA: relative mutant Htt mRNA expression	ND	not different	NB	Environmental enrichment	Environmental enrichment cages	Enviromental enrichment-induced neuroprotection	-	Environmental enrichment reduces neuronal intranuclear inclusion load but has no effect on messenger RNA expression in a mouse model of Huntington disease	2010
775	HD	R6/1	N	polyQ protein aggregates	Stereological measurement	Inclusions per 100x field, size of inclusions (um2) and load (um2 per 100x field)	increased	decreased	B	Environmental enrichment	Environmental enrichment cages	Enviromental enrichment-induced neuroprotection	-	Environmental enrichment reduces neuronal intranuclear inclusion load but has no effect on messenger RNA expression in a mouse model of Huntington disease	2010
776	HD	R6/1	N	polyQ protein aggregates	Immunohistochemistry	Rate of NII formation	ND	decreased	B	Environmental enrichment	Environmental enrichment cages	Enviromental enrichment-induced neuroprotection	-	Environmental enrichment reduces neuronal intranuclear inclusion load but has no effect on messenger RNA expression in a mouse model of Huntington disease	2010
777	HD	R6/1	N	polyQ protein aggregates	Electron microscopy, Histochemistry	Minimum striatal and cortical inclusion diameter (um)	ND	partially decreased	B	Environmental enrichment	Environmental enrichment cages	Enviromental enrichment-induced neuroprotection	-	Environmental enrichment reduces neuronal intranuclear inclusion load but has no effect on messenger RNA expression in a mouse model of Huntington disease	2010
778	HD	R6/1	M	Balance and coordination alterations	Rotarod	Latency to fall (s)	decreased	not different	NB	HU210 and THC	cannabinoid receptor agonists	Neurotransmiter activity regulation	Intraperitoneal	Behavioural and molecular consequences of chronic cannabinoid treatment in Huntington's disease transgenic mice	2010	1
779	HD	R6/1	M	Clasping behavior	Tail suspension test	onset of clasping	ND	not different	NB	HU210 and THC	cannabinoid receptor agonists	Neurotransmiter activity regulation	Intraperitoneal	Behavioural and molecular consequences of chronic cannabinoid treatment in Huntington's disease transgenic mice	2010
780	HD	R6/1	M	Locomotor impairment	Open field test	number of moves made	ND	decreased	DL	HU210 and THC	cannabinoid receptor agonists	Neurotransmiter activity regulation	Intraperitoneal	Behavioural and molecular consequences of chronic cannabinoid treatment in Huntington's disease transgenic mice	2010
781	HD	R6/1	M	Locomotor impairment	Open field test	number of hind-limb rearing	ND	not different	NB	HU210 and THC	cannabinoid receptor agonists	Neurotransmiter activity regulation	Intraperitoneal	Behavioural and molecular consequences of chronic cannabinoid treatment in Huntington's disease transgenic mice	2010
782	HD	R6/1	C	Spatial learning deficits	Y-maze task	Short-term spatial memory, frequency of arm entry	decreased	not different	NB	HU210 and THC	cannabinoid receptor agonists	Neurotransmiter activity regulation	Intraperitoneal	Behavioural and molecular consequences of chronic cannabinoid treatment in Huntington's disease transgenic mice	2010
783	HD	R6/1	N	Brain atrophy	Weight measurement	Brain weight (g)	decreased	not different	NB	HU210 and THC	cannabinoid receptor agonists	Neurotransmiter activity regulation	Intraperitoneal	Behavioural and molecular consequences of chronic cannabinoid treatment in Huntington's disease transgenic mice	2010
784	HD	R6/1	N	Neuronal physiology alterations	In situ hybridization	striatal, cortical and hippocampal CB1 receptor mRNA expression	partially decreased	not different	NB	HU210 and THC	cannabinoid receptor agonists	Neurotransmiter activity regulation	Intraperitoneal	Behavioural and molecular consequences of chronic cannabinoid treatment in Huntington's disease transgenic mice	2010
785	HD	R6/1	N	Neuronal physiology alterations	Autoradiography	striatal, cortical and hippocampal CB1 receptor ligand binding	partially decreased	not different	NB	HU210 and THC	cannabinoid receptor agonists	Neurotransmiter activity regulation	Intraperitoneal	Behavioural and molecular consequences of chronic cannabinoid treatment in Huntington's disease transgenic mice	2010
786	HD	R6/1	N	Neuronal physiology alterations	Autoradiography	D1, D2, GABAA and 5HT2A receptor ligand binding	changed	not different	NB	HU210 and THC	cannabinoid receptor agonists	Neurotransmiter activity regulation	Intraperitoneal	Behavioural and molecular consequences of chronic cannabinoid treatment in Huntington's disease transgenic mice	2010
787	HD	R6/1	N	Neuronal physiology alterations	In situ hybridization	FAAH mRNA expression	partially decreased	not different	NB	HU210 and THC	cannabinoid receptor agonists	Neurotransmiter activity regulation	Intraperitoneal	Behavioural and molecular consequences of chronic cannabinoid treatment in Huntington's disease transgenic mice	2010
788	HD	R6/1	N	polyQ protein aggregates	Immunohistochemistry	Number of aggregates /0.1mm2	increased	partially increased	DL	HU210 and THC	cannabinoid receptor agonists	Neurotransmiter activity regulation	Intraperitoneal	Behavioural and molecular consequences of chronic cannabinoid treatment in Huntington's disease transgenic mice	2010
789	HD	R6/1	O	Body weight loss	Weight measurement	Body weight (g)	decreased	not different	NB	HU210 and THC	cannabinoid receptor agonists	Neurotransmiter activity regulation	Intraperitoneal	Behavioural and molecular consequences of chronic cannabinoid treatment in Huntington's disease transgenic mice	2010
790	HD	R6/1	O	Seizure	Observation	seizure frequency	increased	increased	DL	HU210 and THC	cannabinoid receptor agonists	Neurotransmiter activity regulation	Intraperitoneal	Behavioural and molecular consequences of chronic cannabinoid treatment in Huntington's disease transgenic mice	2010
791	HD	R6/1	M	Balance and coordination alterations	Rotarod	Latency to fall (s)	decreased	not different	NB	URB597	FAAH inhibitor	Neurotransmiter activity regulation	Intraperitoneal	Behavioural and molecular consequences of chronic cannabinoid treatment in Huntington's disease transgenic mice	2010	1
792	HD	R6/1	M	Clasping behavior	Tail suspension test	onset of clasping	ND	not different	NB	URB597	FAAH inhibitor	Neurotransmiter activity regulation	Intraperitoneal	Behavioural and molecular consequences of chronic cannabinoid treatment in Huntington's disease transgenic mice	2010
793	HD	R6/1	M	Locomotor impairment	Open field test	number of moves made	ND	not different	NB	URB597	FAAH inhibitor	Neurotransmiter activity regulation	Intraperitoneal	Behavioural and molecular consequences of chronic cannabinoid treatment in Huntington's disease transgenic mice	2010
794	HD	R6/1	M	Locomotor impairment	Open field test	number of hind-limb rearing	ND	increased	B	URB597	FAAH inhibitor	Neurotransmiter activity regulation	Intraperitoneal	Behavioural and molecular consequences of chronic cannabinoid treatment in Huntington's disease transgenic mice	2010
795	HD	R6/1	C	Spatial learning deficits	Y-maze task	Short-term spatial memory, frequency of arm entry	decreased	not different	NB	URB597	FAAH inhibitor	Neurotransmiter activity regulation	Intraperitoneal	Behavioural and molecular consequences of chronic cannabinoid treatment in Huntington's disease transgenic mice	2010
796	HD	R6/1	N	Brain atrophy	Weight measurement	Brain weight (g)	decreased	not different	NB	URB597	FAAH inhibitor	Neurotransmiter activity regulation	Intraperitoneal	Behavioural and molecular consequences of chronic cannabinoid treatment in Huntington's disease transgenic mice	2010
797	HD	R6/1	N	Neuronal physiology alterations	In situ hybridization	striatal, cortical and hippocampal CB1 receptor mRNA expression	partially decreased	not different	NB	URB597	FAAH inhibitor	Neurotransmiter activity regulation	Intraperitoneal	Behavioural and molecular consequences of chronic cannabinoid treatment in Huntington's disease transgenic mice	2010
798	HD	R6/1	N	Neuronal physiology alterations	Autoradiography	striatal, cortical and hippocampal CB1 receptor ligand binding	partially decreased	increased	B	URB597	FAAH inhibitor	Neurotransmiter activity regulation	Intraperitoneal	Behavioural and molecular consequences of chronic cannabinoid treatment in Huntington's disease transgenic mice	2010
799	HD	R6/1	N	Neuronal physiology alterations	Autoradiography	D1, D2, GABAA and 5HT2A receptor ligand binding	changed	not different	NB	URB597	FAAH inhibitor	Neurotransmiter activity regulation	Intraperitoneal	Behavioural and molecular consequences of chronic cannabinoid treatment in Huntington's disease transgenic mice	2010
800	HD	R6/1	N	Neuronal physiology alterations	In situ hybridization	FAAH mRNA expression	partially decreased	not different	NB	URB597	FAAH inhibitor	Neurotransmiter activity regulation	Intraperitoneal	Behavioural and molecular consequences of chronic cannabinoid treatment in Huntington's disease transgenic mice	2010
801	HD	R6/1	N	polyQ protein aggregates	Immunohistochemistry	Number of aggregates /0.1mm2	increased	not different	NB	URB597	FAAH inhibitor	Neurotransmiter activity regulation	Intraperitoneal	Behavioural and molecular consequences of chronic cannabinoid treatment in Huntington's disease transgenic mice	2010
802	HD	R6/1	O	Body weight loss	Weight measurement	Body weight (g)	decreased	not different	NB	URB597	FAAH inhibitor	Neurotransmiter activity regulation	Intraperitoneal	Behavioural and molecular consequences of chronic cannabinoid treatment in Huntington's disease transgenic mice	2010
803	HD	R6/1	O	Seizure	Observation	seizure frequency	increased	not different	NB	URB597	FAAH inhibitor	Neurotransmiter activity regulation	Intraperitoneal	Behavioural and molecular consequences of chronic cannabinoid treatment in Huntington's disease transgenic mice	2010
804	HD	R6/1	N	polyQ protein aggregates	Immunohistochemistry	% of cells with aggregates	ND	decreased	B	scFv-C4 intrabody	recognition of the N terminus of Htt	Clearance machinery: polyQ protein turnover enhancement (UPS)	Stereotaxy (AAV)	Early or late-stage anti-N-terminal Huntingtin intrabody gene therapy reduces pathological features in B6.HDR6/1 mice	2010	1
805	HD	R6/1	O	Body weight loss	Weight measurement	Body weight (g)	decreased	not different	NB	scFv-C4 intrabody	recognition of the N terminus of Htt	Clearance machinery: polyQ protein turnover enhancement (UPS)	Stereotaxy (AAV)	Early or late-stage anti-N-terminal Huntingtin intrabody gene therapy reduces pathological features in B6.HDR6/1 mice	2010
806	HD	R6/2	M	Locomotor impairment	Open field test	Center locomotion, counts of three or more paws moving into a center square	decreased	increased	B	Striatal grafts	Neuroprotectors	Cell therapy	Transplantation	Striatal transplantation in a transgenic mouse model of Huntington's disease.	1998	1
807	HD	R6/2	M	Locomotor impairment	Open field test	Edge locomotion, counts of three or more paws moving into an edge square	decreased	not different	NB	Striatal grafts	Neuroprotectors	Cell therapy	Transplantation	Striatal transplantation in a transgenic mouse model of Huntington's disease.	1998
808	HD	R6/2	M	Locomotor impairment	Open field test	Total locomotion, the sum of center and edge counts	decreased	not significant	NB	Striatal grafts	Neuroprotectors	Cell therapy	Transplantation	Striatal transplantation in a transgenic mouse model of Huntington's disease.	1998
809	HD	R6/2	M	Locomotor impairment	Open field test	Rearing counts	decreased	not different	NB	Striatal grafts	Neuroprotectors	Cell therapy	Transplantation	Striatal transplantation in a transgenic mouse model of Huntington's disease.	1998
810	HD	R6/2	M	Locomotor impairment	Open field test	Grooming counts	decreased	not significant	NB	Striatal grafts	Neuroprotectors	Cell therapy	Transplantation	Striatal transplantation in a transgenic mouse model of Huntington's disease.	1998
811	HD	R6/2	M	Locomotor impairment	Open field test	Defecation counts	decreased	not different	NB	Striatal grafts	Neuroprotectors	Cell therapy	Transplantation	Striatal transplantation in a transgenic mouse model of Huntington's disease.	1998
812	HD	R6/2	N	Reactive gliosis	Immunohistochemistry	Increase of GFAP+ cells	not different	increased	DL	Striatal grafts	Neuroprotectors	Cell therapy	Transplantation	Striatal transplantation in a transgenic mouse model of Huntington's disease.	1998
813	HD	R6/2	O	Body weight loss	Weight measurement	Body weight over the time (g)	decreased	not different	NB	Striatal grafts	Neuroprotectors	Cell therapy	Transplantation	Striatal transplantation in a transgenic mouse model of Huntington's disease.	1998
814	HD	R6/2	M	Balance and coordination alterations	Rotarod	Latency to fall from the rotating beam (min)	ND	increased	B	Mutant caspase-1 protein (M17Z)	Caspase-1 pathways inhibitor	Protection from apoptosis	Cross	Inhibition of caspase-1 slows disease progression in a mouse model of Huntington's disease.	1999	1
815	HD	R6/2	N	Neuronal physiology alterations	ELISA	Elevation of mature IL-1b levels (pg/g brain tissue)	increased	decreased	B	Mutant caspase-1 protein (M17Z)	Caspase-1 pathways inhibitor	Protection from apoptosis	Cross	Inhibition of caspase-1 slows disease progression in a mouse model of Huntington's disease.	1999
816	HD	R6/2	N	Reactive gliosis	Immunohistochemistry	Increase of GFAP+ cells	ND	decreased	B	Mutant caspase-1 protein (M17Z)	Caspase-1 pathways inhibitor	Protection from apoptosis	Cross	Inhibition of caspase-1 slows disease progression in a mouse model of Huntington's disease.	1999
817	HD	R6/2	N	Neuronal physiology alterations	Receptor binding assay	A2a, D1 and D2 receptors binding	decreased	increased	B	Mutant caspase-1 protein (M17Z)	Caspase-1 pathways inhibitor	Protection from apoptosis	Cross	Inhibition of caspase-1 slows disease progression in a mouse model of Huntington's disease.	1999
818	HD	R6/2	N	Neuronal physiology alterations	Immunohistochemistry	Cerebellar, cortical and striatal cellular Htt accumulation	decreased	increased	B	Mutant caspase-1 protein (M17Z)	Caspase-1 pathways inhibitor	Protection from apoptosis	Cross	Inhibition of caspase-1 slows disease progression in a mouse model of Huntington's disease.	1999
819	HD	R6/2	N	polyQ protein aggregates	Immunohistochemistry	Time of hippocampal aggregates formation	ND	increased	B	Mutant caspase-1 protein (M17Z)	Caspase-1 pathways inhibitor	Protection from apoptosis	Cross	Inhibition of caspase-1 slows disease progression in a mouse model of Huntington's disease.	1999
820	HD	R6/2	O	Tremor	Observation	Onset of disease (days)	ND	increased	B	Mutant caspase-1 protein (M17Z)	Caspase-1 pathways inhibitor	Protection from apoptosis	Cross	Inhibition of caspase-1 slows disease progression in a mouse model of Huntington's disease.	1999
821	HD	R6/2	O	Premature death	Observation	Mean survival (days)	ND	increased	B	Mutant caspase-1 protein (M17Z)	Caspase-1 pathways inhibitor	Protection from apoptosis	Cross	Inhibition of caspase-1 slows disease progression in a mouse model of Huntington's disease.	1999
822	HD	R6/2	O	Body weight loss	Weight measurement	Body weight over the time (g)	decreased	increased	B	Mutant caspase-1 protein (M17Z)	Caspase-1 pathways inhibitor	Protection from apoptosis	Cross	Inhibition of caspase-1 slows disease progression in a mouse model of Huntington's disease.	1999
823	HD	R6/2	N	Neuronal physiology alterations	In situ hybridization	Level of polyQ mRNA: mHtt level	ND	not different	NB	Mutant caspase-1 protein (M17Z)	Caspase-1 pathways inhibitor	Protection from apoptosis	Cross	Inhibition of caspase-1 slows disease progression in a mouse model of Huntington's disease.	1999
824	HD	R6/2	M	Balance and coordination alterations	Rotarod	Latency to fall from the rotating beam (min)	ND	increased	B	zVAD-fmk	Caspase inhibitor	Protection from apoptosis	Stereotaxy (osmotic pump)	Inhibition of caspase-1 slows disease progression in a mouse model of Huntington's disease.	1999	1
825	HD	R6/2	O	Premature death	Observation	Mean survival (days)	ND	increased	B	zVAD-fmk	Caspase inhibitor	Protection from apoptosis	Stereotaxy (osmotic pump)	Inhibition of caspase-1 slows disease progression in a mouse model of Huntington's disease.	1999
826	HD	R6/2	M	Locomotor impairment	Home Cage Observations	Hind limb grooming	increased	decreased	B	Optimization of Feeding Regimes	enhanced diet	Mitochondrial dysfunction/energy metabolism	Oral	Environmental stimulation increases survival in mice transgenic for exon 1 of the Huntington's disease gene	2000	1
827	HD	R6/2	M	Locomotor impairment	Home Cage Observations	Burrowing	decreased	increased	B	Optimization of Feeding Regimes	enhanced diet	Mitochondrial dysfunction/energy metabolism	Oral	Environmental stimulation increases survival in mice transgenic for exon 1 of the Huntington's disease gene	2000
828	HD	R6/2	M	Locomotor impairment	Home Cage Observations	Rearing	decreased	increased	B	Optimization of Feeding Regimes	enhanced diet	Mitochondrial dysfunction/energy metabolism	Oral	Environmental stimulation increases survival in mice transgenic for exon 1 of the Huntington's disease gene	2000
829	HD	R6/2	M	Clasping behavior	Tail suspension test	Mean clasping grade	increased	not different	NB	Optimization of Feeding Regimes	enhanced diet	Mitochondrial dysfunction/energy metabolism	Oral	Environmental stimulation increases survival in mice transgenic for exon 1 of the Huntington's disease gene	2000
830	HD	R6/2	M	Locomotor impairment	Open field test	Edge counts, center counts and total counts	decreased	not different	NB	Optimization of Feeding Regimes	enhanced diet	Mitochondrial dysfunction/energy metabolism	Oral	Environmental stimulation increases survival in mice transgenic for exon 1 of the Huntington's disease gene	2000
831	HD	R6/2	O	Body weight loss	Weight measurement	Body weight over the time (g)	decreased	increased	B	Optimization of Feeding Regimes	enhanced diet	Mitochondrial dysfunction/energy metabolism	Oral	Environmental stimulation increases survival in mice transgenic for exon 1 of the Huntington's disease gene	2000
832	HD	R6/2	O	Premature death	Observation	The average survival (days)	ND	increased	B	Optimization of Feeding Regimes	enhanced diet	Mitochondrial dysfunction/energy metabolism	Oral	Environmental stimulation increases survival in mice transgenic for exon 1 of the Huntington's disease gene	2000
833	HD	R6/2	O	Body weight loss	Weight measurement	Body weight over the time (g)	decreased	changed	B/NB	Environmental enrichment	mixed housing, early weaning behavioral testing and inclusion in a breeding program	Enviromental enrichment-induced neuroprotection	-	Environmental stimulation increases survival in mice transgenic for exon 1 of the Huntington's disease gene	2000	1
834	HD	R6/2	O	Premature death	Observation	The average survival (days)	ND	partially increased	B	Environmental enrichment	mixed housing, early weaning behavioral testing and inclusion in a breeding program	Enviromental enrichment-induced neuroprotection	-	Environmental stimulation increases survival in mice transgenic for exon 1 of the Huntington's disease gene	2000
835	HD	R6/2	M	Balance and coordination alterations	Rotarod	Latency to fall from the rotating beam (min)	ND	increased	B	Minocycline	Caspase-1 inhibitor	Protection from apoptosis	Intraperitoneal	Minocycline inhibits caspase-1 and caspase-3 expression and delays mortality in a transgenic mouse model of Huntington disease	2000	1
836	HD	R6/2	N	Neuronal physiology alterations	ELISA	Elevation of mature IL-1b levels (pg/g brain tissue)	increased	decreased	B	Minocycline	Caspase-1 inhibitor	Protection from apoptosis	Intraperitoneal	Minocycline inhibits caspase-1 and caspase-3 expression and delays mortality in a transgenic mouse model of Huntington disease	2000
837	HD	R6/2	N	Neuronal physiology alterations	Receptor binding assay	A2a, D1 and D2 receptors binding	ND	not different	NB	Minocycline	Caspase-1 inhibitor	Protection from apoptosis	Intraperitoneal	Minocycline inhibits caspase-1 and caspase-3 expression and delays mortality in a transgenic mouse model of Huntington disease	2000
838	HD	R6/2	N	polyQ protein aggregates	Immunohistochemistry	Time of hippocampal aggregates formation	ND	not different	NB	Minocycline	Caspase-1 inhibitor	Protection from apoptosis	Intraperitoneal	Minocycline inhibits caspase-1 and caspase-3 expression and delays mortality in a transgenic mouse model of Huntington disease	2000
839	HD	R6/2	N	Neuronal physiology alterations	RT-PCR, Western Blot	caspase-1 and -3 levels	increased	decreased	B	Minocycline	Caspase-1 inhibitor	Protection from apoptosis	Intraperitoneal	Minocycline inhibits caspase-1 and caspase-3 expression and delays mortality in a transgenic mouse model of Huntington disease	2000
840	HD	R6/2	O	Premature death	Observation	Mean survival (days)	ND	increased	B	Minocycline	Caspase-1 inhibitor	Protection from apoptosis	Intraperitoneal	Minocycline inhibits caspase-1 and caspase-3 expression and delays mortality in a transgenic mouse model of Huntington disease	2000
841	HD	R6/2	O	Body weight loss	Weight measurement	Body weight over the time (g)	ND	not different	NB	Minocycline	Caspase-1 inhibitor	Protection from apoptosis	Intraperitoneal	Minocycline inhibits caspase-1 and caspase-3 expression and delays mortality in a transgenic mouse model of Huntington disease	2000
842	HD	R6/2	O	Tremor	Observation	Onset of disease (days)	ND	increased	B	Minocycline	Caspase-1 inhibitor	Protection from apoptosis	Intraperitoneal	Minocycline inhibits caspase-1 and caspase-3 expression and delays mortality in a transgenic mouse model of Huntington disease	2000
843	HD	R6/2	O	Diabetes mellitus	Glucometer	Blood glucose	increased	not different	NB	Minocycline	Caspase-1 inhibitor	Protection from apoptosis	Intraperitoneal	Minocycline inhibits caspase-1 and caspase-3 expression and delays mortality in a transgenic mouse model of Huntington disease	2000
844	HD	R6/2	O	Oxidative and nitrosative stress	Assay of NOS catalytic activity	iNOS catalytic activity (fmol/min/ug protein)	increased	decreased	B	Minocycline	Caspase-1 inhibitor	Protection from apoptosis	Intraperitoneal	Minocycline inhibits caspase-1 and caspase-3 expression and delays mortality in a transgenic mouse model of Huntington disease	2000
845	HD	R6/2	N	Neuronal physiology alterations	Western Blot	Cleavage of endogenous huntingtin	increased	decreased	B	Minocycline	Caspase-1 inhibitor	Protection from apoptosis	Intraperitoneal	Minocycline inhibits caspase-1 and caspase-3 expression and delays mortality in a transgenic mouse model of Huntington disease	2000
846	HD	R6/2	M	Balance and coordination alterations	Rotarod	Latency to fall from the rotating beam (s)	ND	increased	B	Creatine	Energy suplier	Mitochondrial dysfunction/energy metabolism	Oral	Neuroprotective Effects of Creatine in a Transgenic Mouse Model of Huntington ’ s Disease	2000	1
847	HD	R6/2	N	polyQ protein aggregates	Immunohistochemistry	Number of striatal and cortical inclusions	ND	decreased	B	Creatine	Energy suplier	Mitochondrial dysfunction/energy metabolism	Oral	Neuroprotective Effects of Creatine in a Transgenic Mouse Model of Huntington ’ s Disease	2000
848	HD	R6/2	N	Brain atrophy	Weight measurement	Brain weight (g)	decreased	increased	B	Creatine	Energy suplier	Mitochondrial dysfunction/energy metabolism	Oral	Neuroprotective Effects of Creatine in a Transgenic Mouse Model of Huntington ’ s Disease	2000
849	HD	R6/2	N	Brain atrophy	Stereological measurement	Ventricle enlargement	increased	decreased	B	Creatine	Energy suplier	Mitochondrial dysfunction/energy metabolism	Oral	Neuroprotective Effects of Creatine in a Transgenic Mouse Model of Huntington ’ s Disease	2000
850	HD	R6/2	N	Neuronal morphology alterations	Stereological measurement	Striatal neuron aera (um2)	decreased	increased	B	Creatine	Energy suplier	Mitochondrial dysfunction/energy metabolism	Oral	Neuroprotective Effects of Creatine in a Transgenic Mouse Model of Huntington ’ s Disease	2000
851	HD	R6/2	N	Neurotransmiters level depletion	NMR Spectroscopy	The mean NAA/Cho and Cr/Cho ratio	ND	increased	B	Creatine	Energy suplier	Mitochondrial dysfunction/energy metabolism	Oral	Neuroprotective Effects of Creatine in a Transgenic Mouse Model of Huntington ’ s Disease	2000
852	HD	R6/2	O	Premature death	Observation	Mean survival (days)	ND	increased	B	Creatine	Energy suplier	Mitochondrial dysfunction/energy metabolism	Oral	Neuroprotective Effects of Creatine in a Transgenic Mouse Model of Huntington ’ s Disease	2000
853	HD	R6/2	O	Body weight loss	Weight measurement	Body weight over the time (g)	ND	increased	B	Creatine	Energy suplier	Mitochondrial dysfunction/energy metabolism	Oral	Neuroprotective Effects of Creatine in a Transgenic Mouse Model of Huntington ’ s Disease	2000
854	HD	R6/2	O	Diabetes mellitus	Oral glucose tolerance test	Plasma glucose (mg/dl)	increased	decreased	B	Creatine	Energy suplier	Mitochondrial dysfunction/energy metabolism	Oral	Neuroprotective Effects of Creatine in a Transgenic Mouse Model of Huntington ’ s Disease	2000
855	HD	R6/2	O	Internal organs pathology	Immunohistochemistry	Number of Htt inclusions in islets of Langerhans	ND	decreased	B	Creatine	Energy suplier	Mitochondrial dysfunction/energy metabolism	Oral	Neuroprotective Effects of Creatine in a Transgenic Mouse Model of Huntington ’ s Disease	2000
856	HD	R6/2	M	Balance and coordination alterations	Rotarod	Latency to fall from the rotating beam (s)	ND	increased	B	Dichloroacetate	PDC kinase inhibitor	Mitochondrial dysfunction/energy metabolism	Oral	Dichloroacetate exerts therapeutic effects in transgenic mouse models of Huntington's disease	2001	1
857	HD	R6/2	N	Neuronal physiology alterations	Acetyl-CoA formation assay	PDHC activities (mU/mg protein)	decreased	increased	B	Dichloroacetate	PDC kinase inhibitor	Mitochondrial dysfunction/energy metabolism	Oral	Dichloroacetate exerts therapeutic effects in transgenic mouse models of Huntington's disease	2001
858	HD	R6/2	N	Neuronal morphology alterations	Stereological measurement	Striatal neuronal area (um2)	decreased	increased	B	Dichloroacetate	PDC kinase inhibitor	Mitochondrial dysfunction/energy metabolism	Oral	Dichloroacetate exerts therapeutic effects in transgenic mouse models of Huntington's disease	2001
859	HD	R6/2	N	polyQ protein aggregates	Immunohistochemistry	Number of striatal and cortical inclusions	ND	not different	NB	Dichloroacetate	PDC kinase inhibitor	Mitochondrial dysfunction/energy metabolism	Oral	Dichloroacetate exerts therapeutic effects in transgenic mouse models of Huntington's disease	2001
860	HD	R6/2	O	Premature death	Observation	The average survival (days)	ND	increased	B	Dichloroacetate	PDC kinase inhibitor	Mitochondrial dysfunction/energy metabolism	Oral	Dichloroacetate exerts therapeutic effects in transgenic mouse models of Huntington's disease	2001
861	HD	R6/2	O	Body weight loss	Weight measurement	Body weight over the time (g)	ND	increased	B	Dichloroacetate	PDC kinase inhibitor	Mitochondrial dysfunction/energy metabolism	Oral	Dichloroacetate exerts therapeutic effects in transgenic mouse models of Huntington's disease	2001
862	HD	R6/2	O	Diabetes mellitus	Glucometer	Blood glucose (mg/dl)	increased	decreased	B	Dichloroacetate	PDC kinase inhibitor	Mitochondrial dysfunction/energy metabolism	Oral	Dichloroacetate exerts therapeutic effects in transgenic mouse models of Huntington's disease	2001
863	HD	R6/2	O	Body weight loss	Weight measurement	Body weight over the time (g)	ND	not different	NB	Lipoic acid	Pyruvate and a-ketoglutarate dehygrogenaze co-factor	Mitochondrial dysfunction/energy metabolism	Oral	Lipoic acid improves survival in transgenic mouse models of Huntington's disease	2001	1
864	HD	R6/2	O	Premature death	Observation	The average survival (days)	ND	increased	B	Lipoic acid	Pyruvate and a-ketoglutarate dehygrogenaze co-factor	Mitochondrial dysfunction/energy metabolism	Oral	Lipoic acid improves survival in transgenic mouse models of Huntington's disease	2001
865	HD	R6/2	O	Body weight loss	Weight measurement	Body weight over the time (g)	ND	not different	NB	S-PBN	Free-radical scavenger	Mitochondrial dysfunction/Anti-oxidation	Oral	Lipoic acid improves survival in transgenic mouse models of Huntington's disease	2001	1
866	HD	R6/2	O	Premature death	Observation	The average survival (days)	ND	not different	NB	S-PBN	Free-radical scavenger	Mitochondrial dysfunction/Anti-oxidation	Oral	Lipoic acid improves survival in transgenic mouse models of Huntington's disease	2001
867	HD	R6/2	M	Balance and coordination alterations	Rotarod	Latency to fall from the rotating beam (s)	decreased	increased	B	Coenzyme Q10 and remacemide	Free-radical scavenger/NMDAR antagonist	Combined: mitochondrial dysfunction/Anti-oxidation, protection from excitotoxicity	Oral	Therapeutic effects of coenzyme Q10 and remacemide in transgenic mouse models of Huntington's disease	2002	1
868	HD	R6/2	N	Brain atrophy	Weight measurement	Brain weight (g)	decreased	increased	B	Coenzyme Q10 and remacemide	Free-radical scavenger/NMDAR antagonist	Combined: mitochondrial dysfunction/Anti-oxidation, protection from excitotoxicity	Oral	Therapeutic effects of coenzyme Q10 and remacemide in transgenic mouse models of Huntington's disease	2002
869	HD	R6/2	N	Brain atrophy	Stereological measurement	Ventricle size (mm3)	increased	decreased	B	Coenzyme Q10 and remacemide	Free-radical scavenger/NMDAR antagonist	Combined: mitochondrial dysfunction/Anti-oxidation, protection from excitotoxicity	Oral	Therapeutic effects of coenzyme Q10 and remacemide in transgenic mouse models of Huntington's disease	2002
870	HD	R6/2	N	Neuronal morphology alterations	Stereological measurement	Striatal neuronal area (um2)	decreased	increased	B	Coenzyme Q10 and remacemide	Free-radical scavenger/NMDAR antagonist	Combined: mitochondrial dysfunction/Anti-oxidation, protection from excitotoxicity	Oral	Therapeutic effects of coenzyme Q10 and remacemide in transgenic mouse models of Huntington's disease	2002
871	HD	R6/2	N	polyQ protein aggregates	Immunohistochemistry	Number of striatal and cortical inclusions	ND	decreased	B	Coenzyme Q10 and remacemide	Free-radical scavenger/NMDAR antagonist	Combined: mitochondrial dysfunction/Anti-oxidation, protection from excitotoxicity	Oral	Therapeutic effects of coenzyme Q10 and remacemide in transgenic mouse models of Huntington's disease	2002
872	HD	R6/2	O	Premature death	Observation	The average survival (days)	ND	increased	B	Coenzyme Q10 and remacemide	Free-radical scavenger/NMDAR antagonist	Combined: mitochondrial dysfunction/Anti-oxidation, protection from excitotoxicity	Oral	Therapeutic effects of coenzyme Q10 and remacemide in transgenic mouse models of Huntington's disease	2002
873	HD	R6/2	O	Body weight loss	Weight measurement	Body weight over the time (g)	decreased	increased	B	Coenzyme Q10 and remacemide	Free-radical scavenger/NMDAR antagonist	Combined: mitochondrial dysfunction/Anti-oxidation, protection from excitotoxicity	Oral	Therapeutic effects of coenzyme Q10 and remacemide in transgenic mouse models of Huntington's disease	2002
874	HD	R6/2	M	Balance and coordination alterations	Rotarod	Latency to fall from the rotating beam (s)	ND	not different	NB	Riluzole	Voltage-gated sodium channels stabilizer	Protection from excitotoxicity	Oral	Riluzole prolongs survival time and alters nuclear inclusion formation in a transgenic mouse model of Huntington's disease	2002	1
875	HD	R6/2	M	Locomotor impairment	Open field test	beam crossings/30 min	increased	decreased	B	Riluzole	Voltage-gated sodium channels stabilizer	Protection from excitotoxicity	Oral	Riluzole prolongs survival time and alters nuclear inclusion formation in a transgenic mouse model of Huntington's disease	2002
876	HD	R6/2	N	polyQ protein aggregates	Stereological measurement	Mean diameter of nuclear aggregates (um)	ND	partially decreased	B	Riluzole	Voltage-gated sodium channels stabilizer	Protection from excitotoxicity	Oral	Riluzole prolongs survival time and alters nuclear inclusion formation in a transgenic mouse model of Huntington's disease	2002
877	HD	R6/2	O	Premature death	Observation	The average survival (days)	ND	increased	B	Riluzole	Voltage-gated sodium channels stabilizer	Protection from excitotoxicity	Oral	Riluzole prolongs survival time and alters nuclear inclusion formation in a transgenic mouse model of Huntington's disease	2002
878	HD	R6/2	O	Body weight loss	Weight measurement	% of beginning	ND	increased	B	Riluzole	Voltage-gated sodium channels stabilizer	Protection from excitotoxicity	Oral	Riluzole prolongs survival time and alters nuclear inclusion formation in a transgenic mouse model of Huntington's disease	2002
879	HD	R6/2	O	Diabetes mellitus	Glucometer	Blood glucose (mg/dl)	increased	not significant	NB	Riluzole	Voltage-gated sodium channels stabilizer	Protection from excitotoxicity	Oral	Riluzole prolongs survival time and alters nuclear inclusion formation in a transgenic mouse model of Huntington's disease	2002
880	HD	R6/2	M	Balance and coordination alterations	Rotarod	Change in latency from baseline level (s)	decreased	increased	B	Environmental enrichment		Enviromental enrichment-induced neuroprotection	-	Environmental Enrichment Slows Disease Progression in R6/2 Huntington’s Disease Mice	2002	1
881	HD	R6/2	M	Grip strength impairment	Grip strength meter	grip strength (g)	decreased	increased	B	Environmental enrichment		Enviromental enrichment-induced neuroprotection	-	Environmental Enrichment Slows Disease Progression in R6/2 Huntington’s Disease Mice	2002
882	HD	R6/2	N	Brain atrophy	Weight measurement	Brain weight (g)	decreased	not different	NB	Environmental enrichment		Enviromental enrichment-induced neuroprotection	-	Environmental Enrichment Slows Disease Progression in R6/2 Huntington’s Disease Mice	2002
883	HD	R6/2	N	Brain atrophy	Stereological measurement	Striatal volume (mm3)	decreased	not significant	NB	Environmental enrichment		Enviromental enrichment-induced neuroprotection	-	Environmental Enrichment Slows Disease Progression in R6/2 Huntington’s Disease Mice	2002
884	HD	R6/2	N	Brain atrophy	Stereological measurement	Peristriatal cerebral volume (mm3)	decreased	increased	B	Environmental enrichment		Enviromental enrichment-induced neuroprotection	-	Environmental Enrichment Slows Disease Progression in R6/2 Huntington’s Disease Mice	2002
885	HD	R6/2	N	polyQ protein aggregates	Immunohistochemistry	number of striatal and cortical aggregates per mm3	ND	not different	NB	Environmental enrichment		Enviromental enrichment-induced neuroprotection	-	Environmental Enrichment Slows Disease Progression in R6/2 Huntington’s Disease Mice	2002
886	HD	R6/2	O	Body weight loss	Weight measurement	Body weight over the time (g)	decreased	not different	NB	Environmental enrichment		Enviromental enrichment-induced neuroprotection	-	Environmental Enrichment Slows Disease Progression in R6/2 Huntington’s Disease Mice	2002
887	HD	R6/2	M	Clasping behavior	Tail suspension test	Mean onset of clasping (days)	ND	increased	B	Cystamine	transglutaminase inhibitor	Tgase inhibition induced neuroprotection	Intraperitoneal	Prolonged survival and decreased abnormal movements in transgenic model of Huntington disease, with administration of the transglutaminase inhibitor cystamine.	2002	1
888	HD	R6/2	M	Gait alteration	Footprint test	dispersion of the footprint (pixels)	ND	decreased	B	Cystamine	transglutaminase inhibitor	Tgase inhibition induced neuroprotection	Intraperitoneal	Prolonged survival and decreased abnormal movements in transgenic model of Huntington disease, with administration of the transglutaminase inhibitor cystamine.	2002
889	HD	R6/2	M	Gait alteration	Footprint test	Mean intensity and sum of the intensity	ND	increased	B	Cystamine	transglutaminase inhibitor	Tgase inhibition induced neuroprotection	Intraperitoneal	Prolonged survival and decreased abnormal movements in transgenic model of Huntington disease, with administration of the transglutaminase inhibitor cystamine.	2002
890	HD	R6/2	N	Neuronal physiology alterations	Transglutaminase assay	TGase activity (cpm)	increased	decreased	B	Cystamine	transglutaminase inhibitor	Tgase inhibition induced neuroprotection	Intraperitoneal	Prolonged survival and decreased abnormal movements in transgenic model of Huntington disease, with administration of the transglutaminase inhibitor cystamine.	2002
891	HD	R6/2	N	polyQ protein aggregates	Immunohistochemistry	Number of inclusions	ND	not different	NB	Cystamine	transglutaminase inhibitor	Tgase inhibition induced neuroprotection	Intraperitoneal	Prolonged survival and decreased abnormal movements in transgenic model of Huntington disease, with administration of the transglutaminase inhibitor cystamine.	2002
892	HD	R6/2	N	Reactive gliosis	Immunohistochemistry	Increase of GFAP+ cells	not different	not different	NB	Cystamine	transglutaminase inhibitor	Tgase inhibition induced neuroprotection	Intraperitoneal	Prolonged survival and decreased abnormal movements in transgenic model of Huntington disease, with administration of the transglutaminase inhibitor cystamine.	2002
893	HD	R6/2	O	Body weight loss	Weight measurement	Body weight over the time (g)	ND	increased	B	Cystamine	transglutaminase inhibitor	Tgase inhibition induced neuroprotection	Intraperitoneal	Prolonged survival and decreased abnormal movements in transgenic model of Huntington disease, with administration of the transglutaminase inhibitor cystamine.	2002
894	HD	R6/2	O	Premature death	Observation	Mean survival (days)	ND	increased	B	Cystamine	transglutaminase inhibitor	Tgase inhibition induced neuroprotection	Intraperitoneal	Prolonged survival and decreased abnormal movements in transgenic model of Huntington disease, with administration of the transglutaminase inhibitor cystamine.	2002
895	HD	R6/2	O	Diabetes mellitus	Glucometer	Urinal glucose level	ND	not different	NB	Cystamine	transglutaminase inhibitor	Tgase inhibition induced neuroprotection	Intraperitoneal	Prolonged survival and decreased abnormal movements in transgenic model of Huntington disease, with administration of the transglutaminase inhibitor cystamine.	2002
896	HD	R6/2	N	Neuronal physiology alterations	Microarray	Transcriptional changes: expression levels	ND	changed	B	Cystamine	transglutaminase inhibitor	Tgase inhibition induced neuroprotection	Intraperitoneal	Prolonged survival and decreased abnormal movements in transgenic model of Huntington disease, with administration of the transglutaminase inhibitor cystamine.	2002
897	HD	R6/2	M	Balance and coordination alterations	Rotarod	Latency to fall from the rotating beam (s)	ND	increased	B	TUDCA	Antioxidant, Bax translocation inhibitor	Mitochondrial dysfunction/Anti-oxidation	Subcutaneous	Tauroursodeoxycholic acid, a bile acid, is neuroprotective in a transgenic animal model of Huntington's disease.	2002	1
898	HD	R6/2	M	Locomotor impairment	Open field test	Squares/5 min	decreased	increased	B	TUDCA	Antioxidant, Bax translocation inhibitor	Mitochondrial dysfunction/Anti-oxidation	Subcutaneous	Tauroursodeoxycholic acid, a bile acid, is neuroprotective in a transgenic animal model of Huntington's disease.	2002
899	HD	R6/2	N	Neuronal morphology alterations	TUNEL	Apoptotic striatal neurons	increased	decreased	B	TUDCA	Antioxidant, Bax translocation inhibitor	Mitochondrial dysfunction/Anti-oxidation	Subcutaneous	Tauroursodeoxycholic acid, a bile acid, is neuroprotective in a transgenic animal model of Huntington's disease.	2002
900	HD	R6/2	N	Brain atrophy	Caliper	General brain size, dorsoventral axis (mm)	decreased	increased	B	TUDCA	Antioxidant, Bax translocation inhibitor	Mitochondrial dysfunction/Anti-oxidation	Subcutaneous	Tauroursodeoxycholic acid, a bile acid, is neuroprotective in a transgenic animal model of Huntington's disease.	2002
901	HD	R6/2	N	Brain atrophy	Stereological measurement	Striatal volume (mm3)	decreased	increased	B	TUDCA	Antioxidant, Bax translocation inhibitor	Mitochondrial dysfunction/Anti-oxidation	Subcutaneous	Tauroursodeoxycholic acid, a bile acid, is neuroprotective in a transgenic animal model of Huntington's disease.	2002
902	HD	R6/2	N	polyQ protein aggregates	Stereological measurement	Inclusions size (um2)	ND	decreased	B	TUDCA	Antioxidant, Bax translocation inhibitor	Mitochondrial dysfunction/Anti-oxidation	Subcutaneous	Tauroursodeoxycholic acid, a bile acid, is neuroprotective in a transgenic animal model of Huntington's disease.	2002
903	HD	R6/2	N	polyQ protein aggregates	Immunohistochemistry	Inclusions number/high power field	increased	decreased	B	TUDCA	Antioxidant, Bax translocation inhibitor	Mitochondrial dysfunction/Anti-oxidation	Subcutaneous	Tauroursodeoxycholic acid, a bile acid, is neuroprotective in a transgenic animal model of Huntington's disease.	2002
904	HD	R6/2	M	Balance and coordination alterations	Rotarod	Time (s)	ND	increased	B	Cystamine	transglutaminase inhibitor	Tgase inhibition induced neuroprotection	Intraperitoneal or oral	Therapeutic Effects of Cystamine in a Murine Model of Huntington’s Disease	2002	1
905	HD	R6/2	N	Brain atrophy	Weight measurement	Brain weight (g)	decreased	increased	B	Cystamine	transglutaminase inhibitor	Tgase inhibition induced neuroprotection	Intraperitoneal or oral	Therapeutic Effects of Cystamine in a Murine Model of Huntington’s Disease	2002
906	HD	R6/2	N	Brain atrophy	Stereological measurement	Ventricle enlargement	increased	decreased	B	Cystamine	transglutaminase inhibitor	Tgase inhibition induced neuroprotection	Intraperitoneal or oral	Therapeutic Effects of Cystamine in a Murine Model of Huntington’s Disease	2002
907	HD	R6/2	N	Neuronal morphology alterations	Stereological measurement	Neuronal size (um2)	decreased	increased	B	Cystamine	transglutaminase inhibitor	Tgase inhibition induced neuroprotection	Intraperitoneal or oral	Therapeutic Effects of Cystamine in a Murine Model of Huntington’s Disease	2002
908	HD	R6/2	N	polyQ protein aggregates	Immunohistochemistry	Striatal and cortical aggregate number	ND	decreased	B	Cystamine	transglutaminase inhibitor	Tgase inhibition induced neuroprotection	Intraperitoneal or oral	Therapeutic Effects of Cystamine in a Murine Model of Huntington’s Disease	2002
909	HD	R6/2	O	Premature death	Observation	Probability of survival %	ND	increased	B	Cystamine	transglutaminase inhibitor	Tgase inhibition induced neuroprotection	Intraperitoneal or oral	Therapeutic Effects of Cystamine in a Murine Model of Huntington’s Disease	2002
910	HD	R6/2	O	Body weight loss	Weight measurement	Body weight (g)	decreased	increased	B	Cystamine	transglutaminase inhibitor	Tgase inhibition induced neuroprotection	Intraperitoneal or oral	Therapeutic Effects of Cystamine in a Murine Model of Huntington’s Disease	2002
911	HD	R6/2	N	Neuronal physiology alterations	Transglutaminase assay, immunohistochemistry	Brain Tgase activity (pmol/hr/mg protein)	increased	decreased	B	Cystamine	transglutaminase inhibitor	Tgase inhibition induced neuroprotection	Intraperitoneal or oral	Therapeutic Effects of Cystamine in a Murine Model of Huntington’s Disease	2002
912	HD	R6/2	N	Neuronal physiology alterations	Liquid chromatography, immunohistochemistry	Free GGEL levels (pmol/mg protein)	decreased	increased	B	Cystamine	transglutaminase inhibitor	Tgase inhibition induced neuroprotection	Intraperitoneal or oral	Therapeutic Effects of Cystamine in a Murine Model of Huntington’s Disease	2002
913	HD	R6/2	M	Balance and coordination alterations	Rotarod	Latency to fall from the rotating beam (s)	decreased	increased	B	Creatine	Energy suplier	Mitochondrial dysfunction/energy metabolism	Oral	Creatine therapy provides neuroprotection after onset of clinical symptoms in Huntington's disease transgenic mice	2003	1
914	HD	R6/2	N	polyQ protein aggregates	Immunohistochemistry	Number of striatal and cortical inclusions	ND	decreased	B	Creatine	Energy suplier	Mitochondrial dysfunction/energy metabolism	Oral	Creatine therapy provides neuroprotection after onset of clinical symptoms in Huntington's disease transgenic mice	2003
915	HD	R6/2	N	Brain atrophy	Weight measurement	Brain weight (mg)	decreased	increased	B	Creatine	Energy suplier	Mitochondrial dysfunction/energy metabolism	Oral	Creatine therapy provides neuroprotection after onset of clinical symptoms in Huntington's disease transgenic mice	2003
916	HD	R6/2	N	Brain atrophy	Stereological measurement	Striatal area	decreased	increased	B	Creatine	Energy suplier	Mitochondrial dysfunction/energy metabolism	Oral	Creatine therapy provides neuroprotection after onset of clinical symptoms in Huntington's disease transgenic mice	2003
917	HD	R6/2	N	Neuronal morphology alterations	Stereological measurement	Striatal neuron aera (um2)	decreased	increased	B	Creatine	Energy suplier	Mitochondrial dysfunction/energy metabolism	Oral	Creatine therapy provides neuroprotection after onset of clinical symptoms in Huntington's disease transgenic mice	2003
918	HD	R6/2	N	Neuronal physiology alterations	HPLC	Creatine and ATP levels	decreased	increased	B	Creatine	Energy suplier	Mitochondrial dysfunction/energy metabolism	Oral	Creatine therapy provides neuroprotection after onset of clinical symptoms in Huntington's disease transgenic mice	2003
919	HD	R6/2	O	Premature death	Observation	The average survival (days)	ND	increased	B	Creatine	Energy suplier	Mitochondrial dysfunction/energy metabolism	Oral	Creatine therapy provides neuroprotection after onset of clinical symptoms in Huntington's disease transgenic mice	2003
920	HD	R6/2	O	Body weight loss	Weight measurement	Body weight over the time (g)	decreased	increased	B	Creatine	Energy suplier	Mitochondrial dysfunction/energy metabolism	Oral	Creatine therapy provides neuroprotection after onset of clinical symptoms in Huntington's disease transgenic mice	2003
921	HD	R6/2	M	Clasping behavior	Tail suspension test	Clasping score	ND	not different	NB	Hsp70 overexpression	Heat shock protein	Clearance machinery: Chaperone related polyQ protein turnover	Cross	Overexpression of heat shock protein 70 in R6/2 Huntington's disease mice has only modest effects on disease progression	2003	1
922	HD	R6/2	N	polyQ protein aggregates	Immunohistochemistry	Striatal, hippocampal, cerebellar and cortical inclusions (% of cells)	ND	not different	NB	Hsp70 overexpression	Heat shock protein	Clearance machinery: Chaperone related polyQ protein turnover	Cross	Overexpression of heat shock protein 70 in R6/2 Huntington's disease mice has only modest effects on disease progression	2003
923	HD	R6/2	N	polyQ protein aggregates	Stereological measurement	Mean diameter of nuclear aggregates (um)	ND	not different	NB	Hsp70 overexpression	Heat shock protein	Clearance machinery: Chaperone related polyQ protein turnover	Cross	Overexpression of heat shock protein 70 in R6/2 Huntington's disease mice has only modest effects on disease progression	2003
924	HD	R6/2	N	Brain atrophy	Weight measurement	Brain weight (mg)	decreased	not different	NB	Hsp70 overexpression	Heat shock protein	Clearance machinery: Chaperone related polyQ protein turnover	Cross	Overexpression of heat shock protein 70 in R6/2 Huntington's disease mice has only modest effects on disease progression	2003
925	HD	R6/2	N	Brain atrophy	Stereological measurement	Size of striatum (um3)	decreased	not different	NB	Hsp70 overexpression	Heat shock protein	Clearance machinery: Chaperone related polyQ protein turnover	Cross	Overexpression of heat shock protein 70 in R6/2 Huntington's disease mice has only modest effects on disease progression	2003
926	HD	R6/2	N	Neuronal morphology alterations	Stereological measurement	Diameter of MSNs (um)	decreased	not different	NB	Hsp70 overexpression	Heat shock protein	Clearance machinery: Chaperone related polyQ protein turnover	Cross	Overexpression of heat shock protein 70 in R6/2 Huntington's disease mice has only modest effects on disease progression	2003
927	HD	R6/2	N	Neuronal physiology alterations	Western Blot	Darpp-32 level	decreased	not different	NB	Hsp70 overexpression	Heat shock protein	Clearance machinery: Chaperone related polyQ protein turnover	Cross	Overexpression of heat shock protein 70 in R6/2 Huntington's disease mice has only modest effects on disease progression	2003
928	HD	R6/2	N	Neuronal morphology alterations	Stereological measurement	Diameter of CA1 neurons (um)	decreased	not significant increase	B	Hsp70 overexpression	Heat shock protein	Clearance machinery: Chaperone related polyQ protein turnover	Cross	Overexpression of heat shock protein 70 in R6/2 Huntington's disease mice has only modest effects on disease progression	2003
929	HD	R6/2	O	Premature death	Observation	Mean survival (days)	ND	not different	NB	Hsp70 overexpression	Heat shock protein	Clearance machinery: Chaperone related polyQ protein turnover	Cross	Overexpression of heat shock protein 70 in R6/2 Huntington's disease mice has only modest effects on disease progression	2003
930	HD	R6/2	O	Body weight loss	Weight measurement	Body weight (% of control)	decreased	increased	B	Hsp70 overexpression	Heat shock protein	Clearance machinery: Chaperone related polyQ protein turnover	Cross	Overexpression of heat shock protein 70 in R6/2 Huntington's disease mice has only modest effects on disease progression	2003
931	HD	R6/2	M	Balance and coordination alterations	Rotarod	Latency to fall from the rotating beam (s)	decreased	increased	B	SAHA	HDAC inhibitor	Transcription regulation	Oral	Suberoylanilide hydroxamic acid, a histone deacetylase inhibitor, ameliorates motor deficits in a mouse model of Huntington's disease	2003	1
932	HD	R6/2	M	Grip strength impairment	Grip strength meter	grip strength (g)	decreased	not different	NB	SAHA	HDAC inhibitor	Transcription regulation	Oral	Suberoylanilide hydroxamic acid, a histone deacetylase inhibitor, ameliorates motor deficits in a mouse model of Huntington's disease	2003
933	HD	R6/2	N	Brain atrophy	Weight measurement	Brain weight (mg)	decreased	not different	NB	SAHA	HDAC inhibitor	Transcription regulation	Oral	Suberoylanilide hydroxamic acid, a histone deacetylase inhibitor, ameliorates motor deficits in a mouse model of Huntington's disease	2003
934	HD	R6/2	N	Brain atrophy	Histochemistry	change in gross morphology	not different	not different	NB	SAHA	HDAC inhibitor	Transcription regulation	Oral	Suberoylanilide hydroxamic acid, a histone deacetylase inhibitor, ameliorates motor deficits in a mouse model of Huntington's disease	2003
935	HD	R6/2	N	Neuronal morphology alterations	Histochemistry	Cellular atrophy	increased	decreased	B	SAHA	HDAC inhibitor	Transcription regulation	Oral	Suberoylanilide hydroxamic acid, a histone deacetylase inhibitor, ameliorates motor deficits in a mouse model of Huntington's disease	2003
936	HD	R6/2	N	polyQ protein aggregates	Organotypic Slice Culture Assay	Aggregate count, intensity and area	ND	not different	NB	SAHA	HDAC inhibitor	Transcription regulation	Oral	Suberoylanilide hydroxamic acid, a histone deacetylase inhibitor, ameliorates motor deficits in a mouse model of Huntington's disease	2003
937	HD	R6/2	N	polyQ protein aggregates	Immunohistochemistry	aggregate load	ND	not different	NB	SAHA	HDAC inhibitor	Transcription regulation	Oral	Suberoylanilide hydroxamic acid, a histone deacetylase inhibitor, ameliorates motor deficits in a mouse model of Huntington's disease	2003
938	HD	R6/2	O	Body weight loss	Weight measurement	Body weight over the time (g)	decreased	decreased	DL	SAHA	HDAC inhibitor	Transcription regulation	Oral	Suberoylanilide hydroxamic acid, a histone deacetylase inhibitor, ameliorates motor deficits in a mouse model of Huntington's disease	2003
939	HD	R6/2	N	Neuronal physiology alterations	Real-time quantitative RT-PCR	Level of polyQ mRNA: number of Htt products	ND	not different	NB	SAHA	HDAC inhibitor	Transcription regulation	Oral	Suberoylanilide hydroxamic acid, a histone deacetylase inhibitor, ameliorates motor deficits in a mouse model of Huntington's disease	2003
940	HD	R6/2	N	Neuronal physiology alterations	Western Blot	Alterations in histone modifications: histone acetylation	not different	increased	B	SAHA	HDAC inhibitor	Transcription regulation	Oral	Suberoylanilide hydroxamic acid, a histone deacetylase inhibitor, ameliorates motor deficits in a mouse model of Huntington's disease	2003
941	HD	R6/2	M	Balance and coordination alterations	Rotarod	Latency to fall from the rotating beam (s)	ND	increased	B	BN82451	antioxidant, anti-inflammator	Mitochondrial dysfunction/Anti-oxidation	Oral	Increased survival and neuroprotective effects of BN82451 in a transgenic mouse model of Huntington's disease	2003	1
942	HD	R6/2	N	Neuronal morphology alterations	Stereological measurement	Striatal neuron aera (um2)	decreased	increased	B	BN82451	antioxidant, anti-inflammator	Mitochondrial dysfunction/Anti-oxidation	Oral	Increased survival and neuroprotective effects of BN82451 in a transgenic mouse model of Huntington's disease	2003
943	HD	R6/2	N	Brain atrophy	Stereological measurement	Striatal volume (mm3)	ND	increased	B	BN82451	antioxidant, anti-inflammator	Mitochondrial dysfunction/Anti-oxidation	Oral	Increased survival and neuroprotective effects of BN82451 in a transgenic mouse model of Huntington's disease	2003
944	HD	R6/2	N	Brain atrophy	Stereological measurement	Ventricular volume (mm3)	ND	decreased	B	BN82451	antioxidant, anti-inflammator	Mitochondrial dysfunction/Anti-oxidation	Oral	Increased survival and neuroprotective effects of BN82451 in a transgenic mouse model of Huntington's disease	2003
945	HD	R6/2	N	polyQ protein aggregates	Immunohistochemistry	Number of inclusions	ND	decreased	B	BN82451	antioxidant, anti-inflammator	Mitochondrial dysfunction/Anti-oxidation	Oral	Increased survival and neuroprotective effects of BN82451 in a transgenic mouse model of Huntington's disease	2003
946	HD	R6/2	O	Premature death	Observation	The average survival (days)	ND	increased	B	BN82451	antioxidant, anti-inflammator	Mitochondrial dysfunction/Anti-oxidation	Oral	Increased survival and neuroprotective effects of BN82451 in a transgenic mouse model of Huntington's disease	2003
947	HD	R6/2	O	Body weight loss	Weight measurement	Body weight over the time (g)	ND	not different	NB	BN82451	antioxidant, anti-inflammator	Mitochondrial dysfunction/Anti-oxidation	Oral	Increased survival and neuroprotective effects of BN82451 in a transgenic mouse model of Huntington's disease	2003
948	HD	R6/2	O	Diabetes mellitus	Oral glucose tolerance test	Plasma glucose (mg/dl)	increased	decreased	B	DNA vaccination	Immunization against toxic polyQ protein	Neutralization of polyQ protein toxicity	intradermal and intramuscular	DNA vaccination against mutant huntingtin ameliorates the HDR6/2 diabetic phenotype	2003	1
949	HD	R6/2	O	Diabetes mellitus	Glucometer	Plasma glucose (mg/dl)	increased	decreased	B	DNA vaccination	Immunization against toxic polyQ protein	Neutralization of polyQ protein toxicity	intradermal and intramuscular	DNA vaccination against mutant huntingtin ameliorates the HDR6/2 diabetic phenotype	2003
950	HD	R6/2	O	Diabetes mellitus	Immunohistochemistry	Insulin staining	decreased	increased	B	DNA vaccination	Immunization against toxic polyQ protein	Neutralization of polyQ protein toxicity	intradermal and intramuscular	DNA vaccination against mutant huntingtin ameliorates the HDR6/2 diabetic phenotype	2003
951	HD	R6/2	M	Balance and coordination alterations	Rotarod	Latency to fall from the rotating beam (s)	decreased	partially increased	B	Lithium chloride	GSK3b inhibitor	Transcription regulation	Subcutaneous	Chronic lithium chloride treatment has variable effects on motor behaviour and survival of mice transgenic for the Huntington's disease mutation	2003	1
952	HD	R6/2	O	Premature death	Observation	The average survival (days)	ND	partially decreased	DL	Lithium chloride	GSK3b inhibitor	Transcription regulation	Subcutaneous	Chronic lithium chloride treatment has variable effects on motor behaviour and survival of mice transgenic for the Huntington's disease mutation	2003
953	HD	R6/2	O	Body weight loss	Weight measurement	Change in weight from the baseline %	decreased	changed	B/NB	Lithium chloride	GSK3b inhibitor	Transcription regulation	Subcutaneous	Chronic lithium chloride treatment has variable effects on motor behaviour and survival of mice transgenic for the Huntington's disease mutation	2003
954	HD	R6/2	M	Locomotor impairment	Open field test	Probability of turning	decreased	increased	B	Ascorbate (Vitamin C)	Free-radical scavenger	Anti-oxidation	Intraperitoneal	Ascorbate treatment attenuates the Huntington behavioral phenotype in mice	2003	1
955	HD	R6/2	M	Locomotor impairment	Open field test	Probability of grooming	increased	decreased	B	Ascorbate (Vitamin C)	Free-radical scavenger	Anti-oxidation	Intraperitoneal	Ascorbate treatment attenuates the Huntington behavioral phenotype in mice	2003
956	HD	R6/2	M	Locomotor impairment	Open field test	Probability of Square crossings	not different	not different	NB	Ascorbate (Vitamin C)	Free-radical scavenger	Anti-oxidation	Intraperitoneal	Ascorbate treatment attenuates the Huntington behavioral phenotype in mice	2003
957	HD	R6/2	N	Neuronal physiology alterations	Slow-scan voltammetry	Extracellular ascorbate in the striatum (change from the baseline %)	decreased	increased	B	Ascorbate (Vitamin C)	Free-radical scavenger	Anti-oxidation	Intraperitoneal	Ascorbate treatment attenuates the Huntington behavioral phenotype in mice	2003
958	HD	R6/2	M	Balance and coordination alterations	Rotarod	Latency to fall from the rotating beam (s)	decreased	not different	NB	Minocycline and Doxycycline	Caspase-1 inhibitors, anti-amyloid compound	Clearance machinery: Inhibition of polyQ protein aggregation	Intraperitoneal or oral	Minocycline and Doxycycline Are Not Beneficial in a Model of Huntington ’ s Disease	2003	1
959	HD	R6/2	M	Grip strength impairment	Grip strength meter	Grip strength (g)	decreased	not different	NB	Minocycline and Doxycycline	Caspase-1 inhibitors, anti-amyloid compound	Clearance machinery: Inhibition of polyQ protein aggregation	Intraperitoneal or oral	Minocycline and Doxycycline Are Not Beneficial in a Model of Huntington ’ s Disease	2003
960	HD	R6/2	N	polyQ protein aggregates	Immunohistochemistry	Qualitative difference in aggregate load in the cerebral cortex	ND	not different	NB	Minocycline and Doxycycline	Caspase-1 inhibitors, anti-amyloid compound	Clearance machinery: Inhibition of polyQ protein aggregation	Intraperitoneal or oral	Minocycline and Doxycycline Are Not Beneficial in a Model of Huntington ’ s Disease	2003
961	HD	R6/2	O	Diabetes mellitus	Glucometer	Plasma glucose (mM)	increased	decreased	B	Minocycline and Doxycycline	Caspase-1 inhibitors, anti-amyloid compound	Clearance machinery: Inhibition of polyQ protein aggregation	Intraperitoneal or oral	Minocycline and Doxycycline Are Not Beneficial in a Model of Huntington ’ s Disease	2003
962	HD	R6/2	O	Internal organs pathology	Immunohistochemistry	Qualitative difference in Htt aggregate load in the islets of Langerhans	ND	not different	NB	Minocycline and Doxycycline	Caspase-1 inhibitors, anti-amyloid compound	Clearance machinery: Inhibition of polyQ protein aggregation	Intraperitoneal or oral	Minocycline and Doxycycline Are Not Beneficial in a Model of Huntington ’ s Disease	2003
963	HD	R6/2	O	Diabetes mellitus	Immunohistochemistry	Qualitative difference in insulin immunostaining	not different	not different	NB	Minocycline and Doxycycline	Caspase-1 inhibitors, anti-amyloid compound	Clearance machinery: Inhibition of polyQ protein aggregation	Intraperitoneal or oral	Minocycline and Doxycycline Are Not Beneficial in a Model of Huntington ’ s Disease	2003
964	HD	R6/2	N	polyQ protein aggregates	Organotypic Slice Culture Assay	Aggregate count, intensity and area	ND	decreased	B	Minocycline and Doxycycline	Caspase-1 inhibitors, anti-amyloid compound	Clearance machinery: Inhibition of polyQ protein aggregation	Intraperitoneal or oral	Minocycline and Doxycycline Are Not Beneficial in a Model of Huntington ’ s Disease	2003
965	HD	R6/2	O	Body weight loss	Weight measurement	Change in weight from the baseline %	decreased	partially decreased	DL	Minocycline and Doxycycline	Caspase-1 inhibitors, anti-amyloid compound	Clearance machinery: Inhibition of polyQ protein aggregation	Intraperitoneal or oral	Minocycline and Doxycycline Are Not Beneficial in a Model of Huntington ’ s Disease	2003
966	HD	R6/2	N	Neuronal physiology alterations	Western Blot	AIF, Smac, and cytochrome c release, caspase activation, and Bid cleavage (ratio to bactin)	increased	decreased	B	Minocycline	Caspase-1 inhibitor	Protection from apoptosis	Intraperitoneal	Minocycline inhibits caspase-independent and -dependent mitochondrial cell death pathways in models of Huntington’ s disease	2003	1
967	HD	R6/2	M	Balance and coordination alterations	Rotarod	Time (s)	decreased	increased	B	Sodium butyrate	HDAC inhibitor	Transcription regulation	Intraperitoneal	Histone Deacetylase Inhibition by Sodium Butyrate Chemotherapy Ameliorates the Neurodegenerative Phenotype in Huntington ’ s Disease Mice	2003	1
968	HD	R6/2	N	Brain atrophy	Weight measurement	Brain weight (mg)	decreased	increased	B	Sodium butyrate	HDAC inhibitor	Transcription regulation	Intraperitoneal	Histone Deacetylase Inhibition by Sodium Butyrate Chemotherapy Ameliorates the Neurodegenerative Phenotype in Huntington ’ s Disease Mice	2003
969	HD	R6/2	N	Brain atrophy	Stereological measurement	Ventricular hypertrophy, flattening of the striatum	increased	decreased	B	Sodium butyrate	HDAC inhibitor	Transcription regulation	Intraperitoneal	Histone Deacetylase Inhibition by Sodium Butyrate Chemotherapy Ameliorates the Neurodegenerative Phenotype in Huntington ’ s Disease Mice	2003
970	HD	R6/2	N	Neuronal morphology alterations	Stereological measurement	Somal areas of striatal neurons (um2)	decreased	increased	B	Sodium butyrate	HDAC inhibitor	Transcription regulation	Intraperitoneal	Histone Deacetylase Inhibition by Sodium Butyrate Chemotherapy Ameliorates the Neurodegenerative Phenotype in Huntington ’ s Disease Mice	2003
971	HD	R6/2	N	polyQ protein aggregates	Immunohistochemistry	Striatal Htt inclusion load	ND	not different	NB	Sodium butyrate	HDAC inhibitor	Transcription regulation	Intraperitoneal	Histone Deacetylase Inhibition by Sodium Butyrate Chemotherapy Ameliorates the Neurodegenerative Phenotype in Huntington ’ s Disease Mice	2003
972	HD	R6/2	N	Neuronal physiology alterations	Immunohistochemistry, Western Blot	Alterations in histone modifications: H3 and H4 acetylation	decreased	increased	B	Sodium butyrate	HDAC inhibitor	Transcription regulation	Intraperitoneal	Histone Deacetylase Inhibition by Sodium Butyrate Chemotherapy Ameliorates the Neurodegenerative Phenotype in Huntington ’ s Disease Mice	2003
973	HD	R6/2	N	Neuronal physiology alterations	Western Blot	Sp1 acetylation	ND	increased	B	Sodium butyrate	HDAC inhibitor	Transcription regulation	Intraperitoneal	Histone Deacetylase Inhibition by Sodium Butyrate Chemotherapy Ameliorates the Neurodegenerative Phenotype in Huntington ’ s Disease Mice	2003
974	HD	R6/2	N	Neuronal physiology alterations	Stereological measurement	3-NP acid induced striatal lession size (mm3)	ND	decreased	B	Sodium butyrate	HDAC inhibitor	Transcription regulation	Intraperitoneal	Histone Deacetylase Inhibition by Sodium Butyrate Chemotherapy Ameliorates the Neurodegenerative Phenotype in Huntington ’ s Disease Mice	2003
975	HD	R6/2	N	Neuronal physiology alterations	Western Blot	Level of polyQ protein: Htt brain level	increased	not different	NB	Sodium butyrate	HDAC inhibitor	Transcription regulation	Intraperitoneal	Histone Deacetylase Inhibition by Sodium Butyrate Chemotherapy Ameliorates the Neurodegenerative Phenotype in Huntington ’ s Disease Mice	2003
976	HD	R6/2	N	Neuronal physiology alterations	Microarray, real-time quantitative RT-PCR and northern blot	gene expression profile in striatal and cortical tissues	changed	partially restored	B	Sodium butyrate	HDAC inhibitor	Transcription regulation	Intraperitoneal	Histone Deacetylase Inhibition by Sodium Butyrate Chemotherapy Ameliorates the Neurodegenerative Phenotype in Huntington ’ s Disease Mice	2003
977	HD	R6/2	O	Premature death	Observation	Survival %	ND	increased	B	Sodium butyrate	HDAC inhibitor	Transcription regulation	Intraperitoneal	Histone Deacetylase Inhibition by Sodium Butyrate Chemotherapy Ameliorates the Neurodegenerative Phenotype in Huntington ’ s Disease Mice	2003
978	HD	R6/2	O	Body weight loss	Weight measurement	Body weight (g)	ND	not different	NB	Sodium butyrate	HDAC inhibitor	Transcription regulation	Intraperitoneal	Histone Deacetylase Inhibition by Sodium Butyrate Chemotherapy Ameliorates the Neurodegenerative Phenotype in Huntington ’ s Disease Mice	2003
979	HD	R6/2	M	Balance and coordination alterations	Rotarod	Latency to fall from the rotating beam (s)	ND	increased	B	Congo red	anti-amyloid compound	Clearance machinery: Inhibition of polyQ protein aggregation	Intraperitoneal or intracerebroventricular	Pivotal role of oligomerization in expanded polyglutamine neurodegenerative disorders	2003	1
980	HD	R6/2	M	Clasping behavior	Tail suspension test	Dyskinesia of hindlimbs	increased	decreased	B	Congo red	anti-amyloid compound	Clearance machinery: Inhibition of polyQ protein aggregation	Intraperitoneal or intracerebroventricular	Pivotal role of oligomerization in expanded polyglutamine neurodegenerative disorders	2003
981	HD	R6/2	M	Gait alteration	Footprint test	Stride length	decreased	increased	B	Congo red	anti-amyloid compound	Clearance machinery: Inhibition of polyQ protein aggregation	Intraperitoneal or intracerebroventricular	Pivotal role of oligomerization in expanded polyglutamine neurodegenerative disorders	2003
982	HD	R6/2	N	polyQ protein aggregates	Immunohistochemistry	Number of polyQ protein aggregates	ND	decreased	B	Congo red	anti-amyloid compound	Clearance machinery: Inhibition of polyQ protein aggregation	Intraperitoneal or intracerebroventricular	Pivotal role of oligomerization in expanded polyglutamine neurodegenerative disorders	2003
983	HD	R6/2	O	Premature death	Observation	% of survival	ND	increased	B	Congo red	anti-amyloid compound	Clearance machinery: Inhibition of polyQ protein aggregation	Intraperitoneal or intracerebroventricular	Pivotal role of oligomerization in expanded polyglutamine neurodegenerative disorders	2003
984	HD	R6/2	O	Body weight loss	Weight measurement	% of weight change	decreased	increased	B	Congo red	anti-amyloid compound	Clearance machinery: Inhibition of polyQ protein aggregation	Intraperitoneal or intracerebroventricular	Pivotal role of oligomerization in expanded polyglutamine neurodegenerative disorders	2003
985	HD	R6/2	O	Diabetes mellitus	Glucometer	Blood glucose concentration (mg/dl)	increased	decreased	B	Congo red	anti-amyloid compound	Clearance machinery: Inhibition of polyQ protein aggregation	Intraperitoneal or intracerebroventricular	Pivotal role of oligomerization in expanded polyglutamine neurodegenerative disorders	2003
986	HD	R6/2	M	Balance and coordination alterations	Rotarod	Latency to fall from the rotating beam (s)	decreased	increased	B	MPEP	mGluR5 antagonist	Protection from excitotoxicity	Oral	The metabotropic glutamate receptor 5 antagonist MPEP and the mGluR2 agonist LY379268 modify disease progression in a transgenic mouse model of Huntington's disease	2004	1
987	HD	R6/2	M	Locomotor impairment	Open field test	beam crossings/30 min	partially increased	partially decreased	B	MPEP	mGluR5 antagonist	Protection from excitotoxicity	Oral	The metabotropic glutamate receptor 5 antagonist MPEP and the mGluR2 agonist LY379268 modify disease progression in a transgenic mouse model of Huntington's disease	2004
988	HD	R6/2	N	polyQ protein aggregates	Stereological measurement	Mean diameter of neuronal nuclear inclusions (um)	ND	increased	DL	MPEP	mGluR5 antagonist	Protection from excitotoxicity	Oral	The metabotropic glutamate receptor 5 antagonist MPEP and the mGluR2 agonist LY379268 modify disease progression in a transgenic mouse model of Huntington's disease	2004
989	HD	R6/2	O	Body weight loss	Weight measurement	Body weight over the time (g)	ND	decreased	DL	MPEP	mGluR5 antagonist	Protection from excitotoxicity	Oral	The metabotropic glutamate receptor 5 antagonist MPEP and the mGluR2 agonist LY379268 modify disease progression in a transgenic mouse model of Huntington's disease	2004
990	HD	R6/2	O	Premature death	Observation	The average survival (days)	ND	increased	B	MPEP	mGluR5 antagonist	Protection from excitotoxicity	Oral	The metabotropic glutamate receptor 5 antagonist MPEP and the mGluR2 agonist LY379268 modify disease progression in a transgenic mouse model of Huntington's disease	2004
991	HD	R6/2	O	Diabetes mellitus	Glucometer	Plasma glucose (mg/dl)	increased	not different	NB	MPEP	mGluR5 antagonist	Protection from excitotoxicity	Oral	The metabotropic glutamate receptor 5 antagonist MPEP and the mGluR2 agonist LY379268 modify disease progression in a transgenic mouse model of Huntington's disease	2004
992	HD	R6/2	M	Balance and coordination alterations	Rotarod	Latency to fall from the rotating beam (s)	decreased	not different	NB	LY379268	mGluR2 agonist	Protection from excitotoxicity	Oral	The metabotropic glutamate receptor 5 antagonist MPEP and the mGluR2 agonist LY379268 modify disease progression in a transgenic mouse model of Huntington's disease	2004	1
993	HD	R6/2	M	Locomotor impairment	Open field test	beam crossings/30 min	partially increased	partially decreased	B	LY379268	mGluR2 agonist	Protection from excitotoxicity	Oral	The metabotropic glutamate receptor 5 antagonist MPEP and the mGluR2 agonist LY379268 modify disease progression in a transgenic mouse model of Huntington's disease	2004
994	HD	R6/2	N	polyQ protein aggregates	Stereological measurement	Mean diameter of neuronal nuclear inclusions (um)	ND	not different	NB	LY379268	mGluR2 agonist	Protection from excitotoxicity	Oral	The metabotropic glutamate receptor 5 antagonist MPEP and the mGluR2 agonist LY379268 modify disease progression in a transgenic mouse model of Huntington's disease	2004
995	HD	R6/2	O	Body weight loss	Weight measurement	Body weight over the time (g)	ND	not different	NB	LY379268	mGluR2 agonist	Protection from excitotoxicity	Oral	The metabotropic glutamate receptor 5 antagonist MPEP and the mGluR2 agonist LY379268 modify disease progression in a transgenic mouse model of Huntington's disease	2004
996	HD	R6/2	O	Premature death	Observation	The average survival (days)	ND	increased	B	LY379268	mGluR2 agonist	Protection from excitotoxicity	Oral	The metabotropic glutamate receptor 5 antagonist MPEP and the mGluR2 agonist LY379268 modify disease progression in a transgenic mouse model of Huntington's disease	2004
997	HD	R6/2	O	Diabetes mellitus	Glucometer	Plasma glucose (mg/dl)	increased	not different	NB	LY379268	mGluR2 agonist	Protection from excitotoxicity	Oral	The metabotropic glutamate receptor 5 antagonist MPEP and the mGluR2 agonist LY379268 modify disease progression in a transgenic mouse model of Huntington's disease	2004
998	HD	R6/2	O	Body weight loss	Weight measurement	Body weight (g)	ND	not different	NB	Acetylsalicylate	COX-1 inhibitor	Other: Inflammatory pathways	Oral	Anti-inflammatory treatment with acetylsalicylate or rofecoxib is not neuroprotective in Huntington's disease transgenic mice	2004	1
999	HD	R6/2	O	Premature death	Observation	The average survival (days)	ND	decreased	DL	Acetylsalicylate	COX-1 inhibitor	Other: Inflammatory pathways	Oral	Anti-inflammatory treatment with acetylsalicylate or rofecoxib is not neuroprotective in Huntington's disease transgenic mice	2004
1000	HD	R6/2	M	Balance and coordination alterations	Rotarod	Time on rotarod (s)	ND	not different	NB	Rofecoxib	COX-2 inhibitor	Other: Inflammatory pathways	Oral	Anti-inflammatory treatment with acetylsalicylate or rofecoxib is not neuroprotective in Huntington's disease transgenic mice	2004	1
1001	HD	R6/2	M	Locomotor impairment	Open field test	Ambulatory activity	ND	not different	NB	Rofecoxib	COX-2 inhibitor	Other: Inflammatory pathways	Oral	Anti-inflammatory treatment with acetylsalicylate or rofecoxib is not neuroprotective in Huntington's disease transgenic mice	2004
1002	HD	R6/2	O	Body weight loss	Weight measurement	Body weight (g)	ND	not different	NB	Rofecoxib	COX-2 inhibitor	Other: Inflammatory pathways	Oral	Anti-inflammatory treatment with acetylsalicylate or rofecoxib is not neuroprotective in Huntington's disease transgenic mice	2004
1003	HD	R6/2	O	Premature death	Observation	The average survival (days)	ND	not different	NB	Rofecoxib	COX-2 inhibitor	Other: Inflammatory pathways	Oral	Anti-inflammatory treatment with acetylsalicylate or rofecoxib is not neuroprotective in Huntington's disease transgenic mice	2004
1004	HD	R6/2	M	Balance and coordination alterations	Beam walk test	Time to cross the beam (log(s))	increased	decreased	B	Gabapentin-lactam	Mitochondrial KATP agonist	Mitochondrial dysfunction	Stereotaxy (osmotic pump)	Gabapentin-lactam, but not gabapentin, reduces protein aggregates and improves motor performance in a transgenic mouse model of Huntington's disease	2004	1
1005	HD	R6/2	N	polyQ protein aggregates	Stereological measurement	Mean area of neuronal nuclear inclusions (um2)	ND	decreased	B	Gabapentin-lactam	Mitochondrial KATP agonist	Mitochondrial dysfunction	Stereotaxy (osmotic pump)	Gabapentin-lactam, but not gabapentin, reduces protein aggregates and improves motor performance in a transgenic mouse model of Huntington's disease	2004
1006	HD	R6/2	O	Premature death	Observation	% of survival	ND	not significant	NB	Gabapentin-lactam	Mitochondrial KATP agonist	Mitochondrial dysfunction	Stereotaxy (osmotic pump)	Gabapentin-lactam, but not gabapentin, reduces protein aggregates and improves motor performance in a transgenic mouse model of Huntington's disease	2004
1007	HD	R6/2	M	Balance and coordination alterations	Rotarod	Time to complete rotarod task	decreased	increased	B	Trehalose	aggregation-preventing disaccharide	Clearance machinery: Inhibition of polyQ protein aggregation	Oral	Trehalose alleviates polyglutamine-mediated pathology in a mouse model of Huntington disease	2004	1
1008	HD	R6/2	M	Gait alteration	Footprint test	Stride of walking steps (cm)	ND	increased	B	Trehalose	aggregation-preventing disaccharide	Clearance machinery: Inhibition of polyQ protein aggregation	Oral	Trehalose alleviates polyglutamine-mediated pathology in a mouse model of Huntington disease	2004
1009	HD	R6/2	M	Gait alteration	Footprint test	Width of walking steps (cm)	ND	decreased	B	Trehalose	aggregation-preventing disaccharide	Clearance machinery: Inhibition of polyQ protein aggregation	Oral	Trehalose alleviates polyglutamine-mediated pathology in a mouse model of Huntington disease	2004
1010	HD	R6/2	M	Clasping behavior	Tail suspension test	Clasping score	ND	decreased	B	Trehalose	aggregation-preventing disaccharide	Clearance machinery: Inhibition of polyQ protein aggregation	Oral	Trehalose alleviates polyglutamine-mediated pathology in a mouse model of Huntington disease	2004
1011	HD	R6/2	N	Brain atrophy	Stereological measurement	Ratio of the ventricular area to total cerebrum area	ND	decreased	B	Trehalose	aggregation-preventing disaccharide	Clearance machinery: Inhibition of polyQ protein aggregation	Oral	Trehalose alleviates polyglutamine-mediated pathology in a mouse model of Huntington disease	2004
1012	HD	R6/2	N	Brain atrophy	Weight measurement	Brain weight (g)	ND	increased	B	Trehalose	aggregation-preventing disaccharide	Clearance machinery: Inhibition of polyQ protein aggregation	Oral	Trehalose alleviates polyglutamine-mediated pathology in a mouse model of Huntington disease	2004
1013	HD	R6/2	N	polyQ protein aggregates	Immunohistochemistry	Number of aggregates in cortex, striatum and liver per mm2	ND	decreased	B	Trehalose	aggregation-preventing disaccharide	Clearance machinery: Inhibition of polyQ protein aggregation	Oral	Trehalose alleviates polyglutamine-mediated pathology in a mouse model of Huntington disease	2004
1014	HD	R6/2	N	Neuronal morphology alterations	Stereological measurement	NeuN+ area %	not different	not different	NB	Trehalose	aggregation-preventing disaccharide	Clearance machinery: Inhibition of polyQ protein aggregation	Oral	Trehalose alleviates polyglutamine-mediated pathology in a mouse model of Huntington disease	2004
1015	HD	R6/2	O	Body weight loss	Weight measurement	Body weight (g)	ND	increased	B	Trehalose	aggregation-preventing disaccharide	Clearance machinery: Inhibition of polyQ protein aggregation	Oral	Trehalose alleviates polyglutamine-mediated pathology in a mouse model of Huntington disease	2004
1016	HD	R6/2	O	Premature death	Observation	Survival rate	ND	increased	B	Trehalose	aggregation-preventing disaccharide	Clearance machinery: Inhibition of polyQ protein aggregation	Oral	Trehalose alleviates polyglutamine-mediated pathology in a mouse model of Huntington disease	2004
1017	HD	R6/2	O	Diabetes mellitus	Glucometer	Blood glucose concentration (mg/dl)	increased	not different	NB	Trehalose	aggregation-preventing disaccharide	Clearance machinery: Inhibition of polyQ protein aggregation	Oral	Trehalose alleviates polyglutamine-mediated pathology in a mouse model of Huntington disease	2004
1018	HD	R6/2	M	Balance and coordination alterations	Rotarod	Time to complete rotarod task (s)	ND	not different	NB	Glucose	aggregation-preventing disaccharide	Clearance machinery: Inhibition of polyQ protein aggregation	Oral	Trehalose alleviates polyglutamine-mediated pathology in a mouse model of Huntington disease	2004	1
1019	HD	R6/2	M	Clasping behavior	Tail suspension test	Clasping score	ND	not different	NB	Glucose	aggregation-preventing disaccharide	Clearance machinery: Inhibition of polyQ protein aggregation	Oral	Trehalose alleviates polyglutamine-mediated pathology in a mouse model of Huntington disease	2004
1020	HD	R6/2	N	polyQ protein aggregates	Immunohistochemistry	Number of aggregates in cortex and striatum per mm2	ND	not different	NB	Glucose	aggregation-preventing disaccharide	Clearance machinery: Inhibition of polyQ protein aggregation	Oral	Trehalose alleviates polyglutamine-mediated pathology in a mouse model of Huntington disease	2004
1021	HD	R6/2	O	Premature death	Observation	Survival rate	ND	not different	NB	Glucose	aggregation-preventing disaccharide	Clearance machinery: Inhibition of polyQ protein aggregation	Oral	Trehalose alleviates polyglutamine-mediated pathology in a mouse model of Huntington disease	2004
1022	HD	R6/2	M	Balance and coordination alterations	Rotarod	Latency to fall from the rotating beam (s)	decreased	not different	NB	Hsp70 Overexpression	Heat shock protein	Clearance machinery: Chaperone related polyQ protein turnover	Cross	Progressive decrease in chaperone protein levels in a mouse model of Huntington's disease and induction of stress proteins as a therapeutic approach	2004	1
1023	HD	R6/2	M	Grip strength impairment	Grip strength meter	Grip strength (g)	decreased	not different	NB	Hsp70 Overexpression	Heat shock protein	Clearance machinery: Chaperone related polyQ protein turnover	Cross	Progressive decrease in chaperone protein levels in a mouse model of Huntington's disease and induction of stress proteins as a therapeutic approach	2004
1024	HD	R6/2	N	polyQ protein aggregates	Immunohistochemistry	aggregate counts	ND	partially decreased	B	Hsp70 Overexpression	Heat shock protein	Clearance machinery: Chaperone related polyQ protein turnover	Cross	Progressive decrease in chaperone protein levels in a mouse model of Huntington's disease and induction of stress proteins as a therapeutic approach	2004
1025	HD	R6/2	N	polyQ protein aggregates	Immunohistochemistry	aggregate load	ND	partially decreased	B	Hsp70 Overexpression	Heat shock protein	Clearance machinery: Chaperone related polyQ protein turnover	Cross	Progressive decrease in chaperone protein levels in a mouse model of Huntington's disease and induction of stress proteins as a therapeutic approach	2004
1026	HD	R6/2	O	Body weight loss	Weight measurement	Body weight (g)	decreased	partially decreased	DL	Hsp70 Overexpression	Heat shock protein	Clearance machinery: Chaperone related polyQ protein turnover	Cross	Progressive decrease in chaperone protein levels in a mouse model of Huntington's disease and induction of stress proteins as a therapeutic approach	2004
1027	HD	R6/2	N	Neuronal physiology alterations	Western Blot	Level of polyQ protein: Level of mutant Htt protein	increased	not different	NB	Hsp70 Overexpression	Heat shock protein	Clearance machinery: Chaperone related polyQ protein turnover	Cross	Progressive decrease in chaperone protein levels in a mouse model of Huntington's disease and induction of stress proteins as a therapeutic approach	2004
1028	HD	R6/2	N	Neuronal physiology alterations	HPLC	Striatal glutamate and adenosine outflow %	decreased	decreased	DL	SCH58261	adenosine A2A receptor antagonist	Protection from excitotoxicity	Stereotaxy	Adenosine and glutamate extracellular concentrations and mitogen-activated protein kinases in the striatum of Huntington transgenic mice. Selective antagonism of adenosine A2A receptors reduces transmitter outflow	2004	1
1029	HD	R6/2	M	Balance and coordination alterations	Rotarod	Time on rotarod (s)	decreased	not different	NB	Asialoerythropoetin	EPO variant without erythropoietic effects	Neurogenesis promotion	Intraperitoneal	Asialoerythropoetin is not effective in the R6/2 line of Huntington's disease mice	2004	1
1030	HD	R6/2	M	Locomotor impairment	Open field test	Number of entered squares per 2 min	decreased	not different	NB	Asialoerythropoetin	EPO variant without erythropoietic effects	Neurogenesis promotion	Intraperitoneal	Asialoerythropoetin is not effective in the R6/2 line of Huntington's disease mice	2004
1031	HD	R6/2	M	Clasping behavior	Tail suspension test	Clasping score	increased	not different	NB	Asialoerythropoetin	EPO variant without erythropoietic effects	Neurogenesis promotion	Intraperitoneal	Asialoerythropoetin is not effective in the R6/2 line of Huntington's disease mice	2004
1032	HD	R6/2	N	polyQ protein aggregates	Immunohistochemistry	Number of ggregates	ND	not different	NB	Asialoerythropoetin	EPO variant without erythropoietic effects	Neurogenesis promotion	Intraperitoneal	Asialoerythropoetin is not effective in the R6/2 line of Huntington's disease mice	2004
1033	HD	R6/2	N	Brain atrophy	Stereological measurement	Striatal volume (mm3)	decreased	not different	NB	Asialoerythropoetin	EPO variant without erythropoietic effects	Neurogenesis promotion	Intraperitoneal	Asialoerythropoetin is not effective in the R6/2 line of Huntington's disease mice	2004
1034	HD	R6/2	N	Neuronal morphology alterations	Stereological measurement	Sectional area of neurons (um2)	decreased	not different	NB	Asialoerythropoetin	EPO variant without erythropoietic effects	Neurogenesis promotion	Intraperitoneal	Asialoerythropoetin is not effective in the R6/2 line of Huntington's disease mice	2004
1035	HD	R6/2	N	Neurogenesis impairment	Immunohistochemistry	BrdU+ cells in DG and SVZ regions	partially decreased	not different	NB	Asialoerythropoetin	EPO variant without erythropoietic effects	Neurogenesis promotion	Intraperitoneal	Asialoerythropoetin is not effective in the R6/2 line of Huntington's disease mice	2004
1036	HD	R6/2	N	Neuronal loss	Immunohistochemistry	Number of NeuN+ cells in th DG	not different	not different	NB	Asialoerythropoetin	EPO variant without erythropoietic effects	Neurogenesis promotion	Intraperitoneal	Asialoerythropoetin is not effective in the R6/2 line of Huntington's disease mice	2004
1037	HD	R6/2	O	Body weight loss	Weight measurement	Body weight (g)	decreased	not different	NB	Asialoerythropoetin	EPO variant without erythropoietic effects	Neurogenesis promotion	Intraperitoneal	Asialoerythropoetin is not effective in the R6/2 line of Huntington's disease mice	2004
1038	HD	R6/2	M	Balance and coordination alterations	Rotarod	Time (s)	ND	increased	B	Mithramycin	Histones/DNA binding antibiotic	Transcription regulation	Intraperitoneal	Chemotherapy for the brain: the antitumor antibiotic mithramycin prolongs survival in a mouse model of Huntington's disease	2004	1
1039	HD	R6/2	N	Brain atrophy	Weight measurement	Brain weight (mg)	decreased	increased	B	Mithramycin	Histones/DNA binding antibiotic	Transcription regulation	Intraperitoneal	Chemotherapy for the brain: the antitumor antibiotic mithramycin prolongs survival in a mouse model of Huntington's disease	2004
1040	HD	R6/2	N	Brain atrophy	Stereological measurement	Ventricular hypertrophy, flattening of the striatum	increased	decreased	B	Mithramycin	Histones/DNA binding antibiotic	Transcription regulation	Intraperitoneal	Chemotherapy for the brain: the antitumor antibiotic mithramycin prolongs survival in a mouse model of Huntington's disease	2004
1041	HD	R6/2	N	Neuronal morphology alterations	Stereological measurement	Somal areas of striatal neurons (um2)	decreased	increased	B	Mithramycin	Histones/DNA binding antibiotic	Transcription regulation	Intraperitoneal	Chemotherapy for the brain: the antitumor antibiotic mithramycin prolongs survival in a mouse model of Huntington's disease	2004
1042	HD	R6/2	N	Neuronal physiology alterations	Western Blot	Level of polyQ protein: Htt brain level	increased	not different	NB	Mithramycin	Histones/DNA binding antibiotic	Transcription regulation	Intraperitoneal	Chemotherapy for the brain: the antitumor antibiotic mithramycin prolongs survival in a mouse model of Huntington's disease	2004
1043	HD	R6/2	N	polyQ protein aggregates	Immunohistochemistry	Striatal Htt inclusion load	ND	not different	NB	Mithramycin	Histones/DNA binding antibiotic	Transcription regulation	Intraperitoneal	Chemotherapy for the brain: the antitumor antibiotic mithramycin prolongs survival in a mouse model of Huntington's disease	2004
1044	HD	R6/2	N	Neuronal physiology alterations	Stereological measurement	3-NP acid induced striatal lession size (mm3)	ND	decreased	B	Mithramycin	Histones/DNA binding antibiotic	Transcription regulation	Intraperitoneal	Chemotherapy for the brain: the antitumor antibiotic mithramycin prolongs survival in a mouse model of Huntington's disease	2004
1045	HD	R6/2	N	Neuronal physiology alterations	Immunohistochemistry, Western Blot	Alterations in histone modifications: H3 methylation	increased	decreased	B	Mithramycin	Histones/DNA binding antibiotic	Transcription regulation	Intraperitoneal	Chemotherapy for the brain: the antitumor antibiotic mithramycin prolongs survival in a mouse model of Huntington's disease	2004
1046	HD	R6/2	O	Premature death	Observation	Survival %	ND	increased	B	Mithramycin	Histones/DNA binding antibiotic	Transcription regulation	Intraperitoneal	Chemotherapy for the brain: the antitumor antibiotic mithramycin prolongs survival in a mouse model of Huntington's disease	2004
1047	HD	R6/2	O	Body weight loss	Weight measurement	Body weight (g)	ND	not different	NB	Mithramycin	Histones/DNA binding antibiotic	Transcription regulation	Intraperitoneal	Chemotherapy for the brain: the antitumor antibiotic mithramycin prolongs survival in a mouse model of Huntington's disease	2004
1048	HD	R6/2	M	Balance and coordination alterations	Rotarod	Rotaroll performance (s)	decreased	increased	B	CGS21680	adenosine A2A receptor agonist	Protection from excitotoxicity	Intraperitoneal	CGS21680 attenuates symptoms of Huntington's disease in a transgenic mouse model	2005	1
1049	HD	R6/2	M	Locomotor impairment	Activity chamber	Horizontal count/10 min	decreased	increased	B	CGS21680	adenosine A2A receptor agonist	Protection from excitotoxicity	Intraperitoneal	CGS21680 attenuates symptoms of Huntington's disease in a transgenic mouse model	2005
1050	HD	R6/2	N	Neuronal physiology alterations	Western Blot	A2A-Receptor level	decreased	not different	NB	CGS21680	adenosine A2A receptor agonist	Protection from excitotoxicity	Intraperitoneal	CGS21680 attenuates symptoms of Huntington's disease in a transgenic mouse model	2005
1051	HD	R6/2	N	Neurotransmiters level depletion	NMR Spectroscopy	The mean NAA/Cho ratio	decreased	not different	NB	CGS21680	adenosine A2A receptor agonist	Protection from excitotoxicity	Intraperitoneal	CGS21680 attenuates symptoms of Huntington's disease in a transgenic mouse model	2005
1052	HD	R6/2	N	Neurotransmiters level depletion	NMR Spectroscopy	The mean Cr/Cho ratio	increased	decreased	B	CGS21680	adenosine A2A receptor agonist	Protection from excitotoxicity	Intraperitoneal	CGS21680 attenuates symptoms of Huntington's disease in a transgenic mouse model	2005
1053	HD	R6/2	N	Brain atrophy	MRI 3D	ventricle-to-brain ratio	increased	decreased	B	CGS21680	adenosine A2A receptor agonist	Protection from excitotoxicity	Intraperitoneal	CGS21680 attenuates symptoms of Huntington's disease in a transgenic mouse model	2005
1054	HD	R6/2	N	Brain atrophy	Weight measurement	Brain weight (g)	decreased	increased	B	CGS21680	adenosine A2A receptor agonist	Protection from excitotoxicity	Intraperitoneal	CGS21680 attenuates symptoms of Huntington's disease in a transgenic mouse model	2005
1055	HD	R6/2	N	polyQ protein aggregates	Stereological measurement	NII size (um)	ND	decreased	B	CGS21680	adenosine A2A receptor agonist	Protection from excitotoxicity	Intraperitoneal	CGS21680 attenuates symptoms of Huntington's disease in a transgenic mouse model	2005
1056	HD	R6/2	N	polyQ protein aggregates	Immunohistochemistry	% of NII-contaning cells	ND	not different	NB	CGS21680	adenosine A2A receptor agonist	Protection from excitotoxicity	Intraperitoneal	CGS21680 attenuates symptoms of Huntington's disease in a transgenic mouse model	2005
1057	HD	R6/2	O	Body weight loss	Weight measurement	Body weight (g)	decreased	not different	NB	CGS21680	adenosine A2A receptor agonist	Protection from excitotoxicity	Intraperitoneal	CGS21680 attenuates symptoms of Huntington's disease in a transgenic mouse model	2005
1058	HD	R6/2	O	Premature death	Observation	Mean survival times (d)	ND	not different	NB	CGS21680	adenosine A2A receptor agonist	Protection from excitotoxicity	Intraperitoneal	CGS21680 attenuates symptoms of Huntington's disease in a transgenic mouse model	2005
1059	HD	R6/2	O	Diabetes mellitus	Glucometer	Blood glucose (mg/dl)	increased	decreased	B	CGS21680	adenosine A2A receptor agonist	Protection from excitotoxicity	Intraperitoneal	CGS21680 attenuates symptoms of Huntington's disease in a transgenic mouse model	2005
1060	HD	R6/2	N	Neuronal physiology alterations	Western Blot	% of AMPK phosphorylation	increased	decreased	B	CGS21680	adenosine A2A receptor agonist	Protection from excitotoxicity	Intraperitoneal	CGS21680 attenuates symptoms of Huntington's disease in a transgenic mouse model	2005
1061	HD	R6/2	M	Balance and coordination alterations	Rotarod	Latency to fall (s)	decreased	not different	NB	Tacrine, moclobemide and creatine	AChE inhibitor, MAO inhibitor, energy suplier resp.	Neurotransmiter activity regulation	Intraperitoneal and oral	A combination drug therapy improves cognition and reverses gene expression changes in a mouse model of Huntington's disease.	2005	1
1062	HD	R6/2	C	Spatial learning deficits	Morris water maze	Latency (s)	increased	decreased	B	Tacrine, moclobemide and creatine	AChE inhibitor, MAO inhibitor, energy suplier resp.	Neurotransmiter activity regulation	Intraperitoneal and oral	A combination drug therapy improves cognition and reverses gene expression changes in a mouse model of Huntington's disease.	2005
1063	HD	R6/2	C	Spatial learning deficits	Morris water maze	Distance (cm)	increased	decreased	B	Tacrine, moclobemide and creatine	AChE inhibitor, MAO inhibitor, energy suplier resp.	Neurotransmiter activity regulation	Intraperitoneal and oral	A combination drug therapy improves cognition and reverses gene expression changes in a mouse model of Huntington's disease.	2005
1064	HD	R6/2	C	Spatial learning deficits	Morris water maze	Swimm speed (cm/s)	decreased	not different	NB	Tacrine, moclobemide and creatine	AChE inhibitor, MAO inhibitor, energy suplier resp.	Neurotransmiter activity regulation	Intraperitoneal and oral	A combination drug therapy improves cognition and reverses gene expression changes in a mouse model of Huntington's disease.	2005
1065	HD	R6/2	C	Spatial learning deficits	Morris water maze	thigmotaxis (% the distance at edge)	increased	decreased	B	Tacrine, moclobemide and creatine	AChE inhibitor, MAO inhibitor, energy suplier resp.	Neurotransmiter activity regulation	Intraperitoneal and oral	A combination drug therapy improves cognition and reverses gene expression changes in a mouse model of Huntington's disease.	2005
1066	HD	R6/2	C	Spatial learning deficits	T-maze alternation task	Trials to criterion (n)	increased	decreased	B	Tacrine, moclobemide and creatine	AChE inhibitor, MAO inhibitor, energy suplier resp.	Neurotransmiter activity regulation	Intraperitoneal and oral	A combination drug therapy improves cognition and reverses gene expression changes in a mouse model of Huntington's disease.	2005
1067	HD	R6/2	C	Spatial learning deficits	T-maze alternation task	Accuracy (% correct)	decreased	increased	B	Tacrine, moclobemide and creatine	AChE inhibitor, MAO inhibitor, energy suplier resp.	Neurotransmiter activity regulation	Intraperitoneal and oral	A combination drug therapy improves cognition and reverses gene expression changes in a mouse model of Huntington's disease.	2005
1068	HD	R6/2	C	Spatial learning deficits	T-maze alternation task	Preservation (% of errors)	increased	decreased	B	Tacrine, moclobemide and creatine	AChE inhibitor, MAO inhibitor, energy suplier resp.	Neurotransmiter activity regulation	Intraperitoneal and oral	A combination drug therapy improves cognition and reverses gene expression changes in a mouse model of Huntington's disease.	2005
1069	HD	R6/2	N	polyQ protein aggregates	Immunohistochemistry	aggregate load	ND	not different	NB	Tacrine, moclobemide and creatine	AChE inhibitor, MAO inhibitor, energy suplier resp.	Neurotransmiter activity regulation	Intraperitoneal and oral	A combination drug therapy improves cognition and reverses gene expression changes in a mouse model of Huntington's disease.	2005
1070	HD	R6/2	O	Diabetes mellitus	Glucometer	% of mice with glycosuria over the time (weeks)	ND	decreased	B	Tacrine, moclobemide and creatine	AChE inhibitor, MAO inhibitor, energy suplier resp.	Neurotransmiter activity regulation	Intraperitoneal and oral	A combination drug therapy improves cognition and reverses gene expression changes in a mouse model of Huntington's disease.	2005
1071	HD	R6/2	O	Body weight loss	Weight measurement	Body weight (g)	decreased	not different	NB	Tacrine, moclobemide and creatine	AChE inhibitor, MAO inhibitor, energy suplier resp.	Neurotransmiter activity regulation	Intraperitoneal and oral	A combination drug therapy improves cognition and reverses gene expression changes in a mouse model of Huntington's disease.	2005
1072	HD	R6/2	O	Premature death	Observation	The average survival (weeks)	ND	increased	B	Tacrine, moclobemide and creatine	AChE inhibitor, MAO inhibitor, energy suplier resp.	Neurotransmiter activity regulation	Intraperitoneal and oral	A combination drug therapy improves cognition and reverses gene expression changes in a mouse model of Huntington's disease.	2005
1073	HD	R6/2	N	Neuronal physiology alterations	Microarray	Transcriptional changes: expression levels	changed	partially restored	B	Tacrine, moclobemide and creatine	AChE inhibitor, MAO inhibitor, energy suplier resp.	Neurotransmiter activity regulation	Intraperitoneal and oral	A combination drug therapy improves cognition and reverses gene expression changes in a mouse model of Huntington's disease.	2005
1074	HD	R6/2	M	Balance and coordination alterations	Rotarod	Latency to fall off rotarod (s)	decreased	not different	NB	GDNF	Neurotrophic factor	Neurotrophic factor-induced neuroprotection	stereotaxy (lentiviral)	Lentiviral gene delivery of GDNF into the striatum of R6/2 Huntington mice fails to attenuate behavioral and neuropathological changes	2005	1
1075	HD	R6/2	M	Clasping behavior	Tail suspension test	Clasping score	increased	not different	NB	GDNF	Neurotrophic factor	Neurotrophic factor-induced neuroprotection	stereotaxy (lentiviral)	Lentiviral gene delivery of GDNF into the striatum of R6/2 Huntington mice fails to attenuate behavioral and neuropathological changes	2005
1076	HD	R6/2	M	Locomotor impairment	Open field test	Number of squares	decreased	not different	NB	GDNF	Neurotrophic factor	Neurotrophic factor-induced neuroprotection	stereotaxy (lentiviral)	Lentiviral gene delivery of GDNF into the striatum of R6/2 Huntington mice fails to attenuate behavioral and neuropathological changes	2005
1077	HD	R6/2	M	Locomotor impairment	Open field test	Number of rearings	decreased	not different	NB	GDNF	Neurotrophic factor	Neurotrophic factor-induced neuroprotection	stereotaxy (lentiviral)	Lentiviral gene delivery of GDNF into the striatum of R6/2 Huntington mice fails to attenuate behavioral and neuropathological changes	2005
1078	HD	R6/2	M	Locomotor impairment	Open field test	Time spent grooming (s)	increased	not different	NB	GDNF	Neurotrophic factor	Neurotrophic factor-induced neuroprotection	stereotaxy (lentiviral)	Lentiviral gene delivery of GDNF into the striatum of R6/2 Huntington mice fails to attenuate behavioral and neuropathological changes	2005
1079	HD	R6/2	N	polyQ protein aggregates	Immunohistochemistry	Number of inclusions	ND	not different	NB	GDNF	Neurotrophic factor	Neurotrophic factor-induced neuroprotection	stereotaxy (lentiviral)	Lentiviral gene delivery of GDNF into the striatum of R6/2 Huntington mice fails to attenuate behavioral and neuropathological changes	2005
1080	HD	R6/2	N	Brain atrophy	Stereological measurement	Striatal volume (mm3)	decreased	not significant	NB	GDNF	Neurotrophic factor	Neurotrophic factor-induced neuroprotection	stereotaxy (lentiviral)	Lentiviral gene delivery of GDNF into the striatum of R6/2 Huntington mice fails to attenuate behavioral and neuropathological changes	2005
1081	HD	R6/2	N	Neurogenesis impairment	Immunohistochemistry	Average number of BrdU+ cells/section	decreased	not different	NB	GDNF	Neurotrophic factor	Neurotrophic factor-induced neuroprotection	stereotaxy (lentiviral)	Lentiviral gene delivery of GDNF into the striatum of R6/2 Huntington mice fails to attenuate behavioral and neuropathological changes	2005
1082	HD	R6/2	O	Body weight loss	Weight measurement	Body weight (g)	decreased	not different	NB	GDNF	Neurotrophic factor	Neurotrophic factor-induced neuroprotection	stereotaxy (lentiviral)	Lentiviral gene delivery of GDNF into the striatum of R6/2 Huntington mice fails to attenuate behavioral and neuropathological changes	2005
1083	HD	R6/2	M	Locomotor impairment	Open field test	Line crossings	ND	not significant	NB	Cystamine	transglutaminase inhibitor	Tgase inhibition induced neuroprotection	Intraperitoneal	Cerebral PET imaging and histological evidence of transglutaminase inhibitor cystamine induced neuroprotection in transgenic R6/2 mouse model of Huntington's disease.	2005	1
1084	HD	R6/2	N	Neuronal physiology alterations	Receptor binding assay	D2 receptor binding potential	ND	increased	B	Cystamine	transglutaminase inhibitor	Tgase inhibition induced neuroprotection	Intraperitoneal	Cerebral PET imaging and histological evidence of transglutaminase inhibitor cystamine induced neuroprotection in transgenic R6/2 mouse model of Huntington's disease.	2005
1085	HD	R6/2	N	Neuronal morphology alterations	Histochemistry	Microscopic assessement of cells morphology	decreased	increased	B	Cystamine	transglutaminase inhibitor	Tgase inhibition induced neuroprotection	Intraperitoneal	Cerebral PET imaging and histological evidence of transglutaminase inhibitor cystamine induced neuroprotection in transgenic R6/2 mouse model of Huntington's disease.	2005
1086	HD	R6/2	N	polyQ protein aggregates	Stereological measurement	Inclusions size (um)	ND	decreased	B	Cystamine	transglutaminase inhibitor	Tgase inhibition induced neuroprotection	Intraperitoneal	Cerebral PET imaging and histological evidence of transglutaminase inhibitor cystamine induced neuroprotection in transgenic R6/2 mouse model of Huntington's disease.	2005
1087	HD	R6/2	O	Body weight loss	Weight measurement	Body weight (g)	ND	not significant	NB	Cystamine	transglutaminase inhibitor	Tgase inhibition induced neuroprotection	Intraperitoneal	Cerebral PET imaging and histological evidence of transglutaminase inhibitor cystamine induced neuroprotection in transgenic R6/2 mouse model of Huntington's disease.	2005
1088	HD	R6/2	N	Neuronal physiology alterations	PET	[18F]FDG accumulation	decreased	increased	B	Cystamine	transglutaminase inhibitor	Tgase inhibition induced neuroprotection	Intraperitoneal	Cerebral PET imaging and histological evidence of transglutaminase inhibitor cystamine induced neuroprotection in transgenic R6/2 mouse model of Huntington's disease.	2005
1089	HD	R6/2	M	Balance and coordination alterations	Rotarod	Rotarod score (s)	decreased	increased	B	Anti-huntingtin siRNA	RNA interference reagent	Downregulation of polyQ protein expression	Stereotaxy	Clinico-pathological rescue of a model mouse of Huntington's disease by siRNA	2005	1
1090	HD	R6/2	M	Clasping behavior	Tail suspension test	Feet-clasping %	ND	decreased	B	Anti-huntingtin siRNA	RNA interference reagent	Downregulation of polyQ protein expression	Stereotaxy	Clinico-pathological rescue of a model mouse of Huntington's disease by siRNA	2005
1091	HD	R6/2	M	Locomotor impairment	Open field test	Pattern of free movement	decreased	increased	B	Anti-huntingtin siRNA	RNA interference reagent	Downregulation of polyQ protein expression	Stereotaxy	Clinico-pathological rescue of a model mouse of Huntington's disease by siRNA	2005
1092	HD	R6/2	N	polyQ protein aggregates	Western Blot	Aggregated proteins remained in the gradient gel	increased	decreased	B	Anti-huntingtin siRNA	RNA interference reagent	Downregulation of polyQ protein expression	Stereotaxy	Clinico-pathological rescue of a model mouse of Huntington's disease by siRNA	2005
1093	HD	R6/2	N	polyQ protein aggregates	Immunohistochemistry	Striatal aggregate load	increased	decreased	B	Anti-huntingtin siRNA	RNA interference reagent	Downregulation of polyQ protein expression	Stereotaxy	Clinico-pathological rescue of a model mouse of Huntington's disease by siRNA	2005
1094	HD	R6/2	O	Body weight loss	Weight measurement	Body weight (g)	decreased	increased	B	Anti-huntingtin siRNA	RNA interference reagent	Downregulation of polyQ protein expression	Stereotaxy	Clinico-pathological rescue of a model mouse of Huntington's disease by siRNA	2005
1095	HD	R6/2	O	Premature death	Observation	Survival %	ND	increased	B	Anti-huntingtin siRNA	RNA interference reagent	Downregulation of polyQ protein expression	Stereotaxy	Clinico-pathological rescue of a model mouse of Huntington's disease by siRNA	2005
1096	HD	R6/2	N	Neuronal physiology alterations	Real-time quantitative RT-PCR	Relative transgenic Htt expression	ND	decreased	B	Anti-huntingtin siRNA	RNA interference reagent	Downregulation of polyQ protein expression	Stereotaxy	Clinico-pathological rescue of a model mouse of Huntington's disease by siRNA	2005
1097	HD	R6/2	M	Clasping behavior	Tail suspension test	Clasping phenotype	ND	not different	NB	HSF1 overexpression	heat shock transcription factor	Clearance machinery: Chaperone related polyQ protein turnover	Cross	Active HSF1 significantly suppresses polyglutamine aggregate formation in cellular and mouse models	2005	1
1098	HD	R6/2	N	Brain atrophy	Weight measurement	Brain weight (mg)	decreased	not different	NB	HSF1 overexpression	heat shock transcription factor	Clearance machinery: Chaperone related polyQ protein turnover	Cross	Active HSF1 significantly suppresses polyglutamine aggregate formation in cellular and mouse models	2005
1099	HD	R6/2	N	polyQ protein aggregates	Immunohistochemistry	Inclusions %	ND	not different	NB	HSF1 overexpression	heat shock transcription factor	Clearance machinery: Chaperone related polyQ protein turnover	Cross	Active HSF1 significantly suppresses polyglutamine aggregate formation in cellular and mouse models	2005
1100	HD	R6/2	N	Brain atrophy	Histochemistry	Ventricle enlargement	increased	not different	NB	HSF1 overexpression	heat shock transcription factor	Clearance machinery: Chaperone related polyQ protein turnover	Cross	Active HSF1 significantly suppresses polyglutamine aggregate formation in cellular and mouse models	2005
1101	HD	R6/2	O	Muscle abnormalities	Weight measurement	Weight of the quadriceps (mg)	decreased	increased	B	HSF1 overexpression	heat shock transcription factor	Clearance machinery: Chaperone related polyQ protein turnover	Cross	Active HSF1 significantly suppresses polyglutamine aggregate formation in cellular and mouse models	2005
1102	HD	R6/2	O	Muscle abnormalities	Immunohistochemistry	Average number of inclusion-positive nuclei in muscle	ND	decreased	B	HSF1 overexpression	heat shock transcription factor	Clearance machinery: Chaperone related polyQ protein turnover	Cross	Active HSF1 significantly suppresses polyglutamine aggregate formation in cellular and mouse models	2005
1103	HD	R6/2	O	Muscle abnormalities	Western Blot	Levels of Hsp110 and Hsp27 in the skeletal muscle and heart	decreased	increased	B	HSF1 overexpression	heat shock transcription factor	Clearance machinery: Chaperone related polyQ protein turnover	Cross	Active HSF1 significantly suppresses polyglutamine aggregate formation in cellular and mouse models	2005
1104	HD	R6/2	O	Muscle abnormalities	Stereological measurement	Myofiber CSA (um2)	decreased	increased	B	HSF1 overexpression	heat shock transcription factor	Clearance machinery: Chaperone related polyQ protein turnover	Cross	Active HSF1 significantly suppresses polyglutamine aggregate formation in cellular and mouse models	2005
1105	HD	R6/2	O	Body weight loss	Weight measurement	Body weight (g)	decreased	not significant	NB	HSF1 overexpression	heat shock transcription factor	Clearance machinery: Chaperone related polyQ protein turnover	Cross	Active HSF1 significantly suppresses polyglutamine aggregate formation in cellular and mouse models	2005
1106	HD	R6/2	O	Premature death	Observation	% of survival	ND	increased	B	HSF1 overexpression	heat shock transcription factor	Clearance machinery: Chaperone related polyQ protein turnover	Cross	Active HSF1 significantly suppresses polyglutamine aggregate formation in cellular and mouse models	2005
1107	HD	R6/2	N	Neuronal physiology alterations	Western Blot	Levels of Hsps in the brain	partially decreased	not different	NB	HSF1 overexpression	heat shock transcription factor	Clearance machinery: Chaperone related polyQ protein turnover	Cross	Active HSF1 significantly suppresses polyglutamine aggregate formation in cellular and mouse models	2005
1108	HD	R6/2	O	Diabetes mellitus	Glucometer	% of mice with glycosuria over the time (weeks)	ND	decreased	B	Behavioural testing		Enviromental enrichment-induced neuroprotection	-	Atypical diabetes associated with inclusion formation in the R6/2 mouse model of Huntington's disease is not improved by treatment with hypoglycaemic agents	2005	1
1109	HD	R6/2	O	Premature death	Observation	Percentage alive	ND	increased	B	Behavioural testing		Enviromental enrichment-induced neuroprotection	-	Atypical diabetes associated with inclusion formation in the R6/2 mouse model of Huntington's disease is not improved by treatment with hypoglycaemic agents	2005
1110	HD	R6/2	M	Balance and coordination alterations	Rotarod	Latency to fall (s)	ND	not different	NB	Glibenclamide and/or rosiglitazone	KATP channel inhibitor/PPAR receptors agonist resp.	Diabetes	Oral	Atypical diabetes associated with inclusion formation in the R6/2 mouse model of Huntington's disease is not improved by treatment with hypoglycaemic agents	2005	1
1111	HD	R6/2	O	Diabetes mellitus	Oral glucose tolerance test	Blood glucose concentration (mmol/l)	not different	decreased		Glibenclamide and/or rosiglitazone	KATP channel inhibitor/PPAR receptors agonist resp.	Diabetes	Oral	Atypical diabetes associated with inclusion formation in the R6/2 mouse model of Huntington's disease is not improved by treatment with hypoglycaemic agents	2005
1112	HD	R6/2	O	Diabetes mellitus	Glucometer	% of mice with glycosuria over the time (weeks)	ND	not different	NB	Glibenclamide and/or rosiglitazone	KATP channel inhibitor/PPAR receptors agonist resp.	Diabetes	Oral	Atypical diabetes associated with inclusion formation in the R6/2 mouse model of Huntington's disease is not improved by treatment with hypoglycaemic agents	2005
1113	HD	R6/2	O	Premature death	Observation	Percentage alive	ND	not different	NB	Glibenclamide and/or rosiglitazone	KATP channel inhibitor/PPAR receptors agonist resp.	Diabetes	Oral	Atypical diabetes associated with inclusion formation in the R6/2 mouse model of Huntington's disease is not improved by treatment with hypoglycaemic agents	2005
1114	HD	R6/2	O	Body weight loss	Weight measurement	Body weight (g)	ND	not different	NB	Glibenclamide and/or rosiglitazone	KATP channel inhibitor/PPAR receptors agonist resp.	Diabetes	Oral	Atypical diabetes associated with inclusion formation in the R6/2 mouse model of Huntington's disease is not improved by treatment with hypoglycaemic agents	2005
1115	HD	R6/2	M	Balance and coordination alterations	Rotarod	Latency to fall (s)	ND	increased	B	Clioquinol	metal-binding compound	Combined: anti-oxidation, downregulation of polyQ protein expression	Oral	Clioquinol down-regulates mutant huntingtin expression in vitro and mitigates pathology in a Huntington's disease mouse model	2005	1
1116	HD	R6/2	M	Clasping behavior	Tail suspension test	Clasping score	ND	decreased	B	Clioquinol	metal-binding compound	Combined: anti-oxidation, downregulation of polyQ protein expression	Oral	Clioquinol down-regulates mutant huntingtin expression in vitro and mitigates pathology in a Huntington's disease mouse model	2005
1117	HD	R6/2	N	polyQ protein aggregates	Immunohistochemistry, Western Blot	Relative OD x area, inclusions distribution in cortex and striatum	increased	decreased	B	Clioquinol	metal-binding compound	Combined: anti-oxidation, downregulation of polyQ protein expression	Oral	Clioquinol down-regulates mutant huntingtin expression in vitro and mitigates pathology in a Huntington's disease mouse model	2005
1118	HD	R6/2	N	Brain atrophy	Stereological measurement	Lateral ventricles area (mm2)	increased	decreased	B	Clioquinol	metal-binding compound	Combined: anti-oxidation, downregulation of polyQ protein expression	Oral	Clioquinol down-regulates mutant huntingtin expression in vitro and mitigates pathology in a Huntington's disease mouse model	2005
1119	HD	R6/2	O	Body weight loss	Weight measurement	Body weight (g)	decreased	increased	B	Clioquinol	metal-binding compound	Combined: anti-oxidation, downregulation of polyQ protein expression	Oral	Clioquinol down-regulates mutant huntingtin expression in vitro and mitigates pathology in a Huntington's disease mouse model	2005
1120	HD	R6/2	O	Premature death	Observation	Cumulative survival	ND	increased	B	Clioquinol	metal-binding compound	Combined: anti-oxidation, downregulation of polyQ protein expression	Oral	Clioquinol down-regulates mutant huntingtin expression in vitro and mitigates pathology in a Huntington's disease mouse model	2005
1121	HD	R6/2	O	Diabetes mellitus	Glucometer	Blood glucose (mM)	increased	decreased	B	Clioquinol	metal-binding compound	Combined: anti-oxidation, downregulation of polyQ protein expression	Oral	Clioquinol down-regulates mutant huntingtin expression in vitro and mitigates pathology in a Huntington's disease mouse model	2005
1122	HD	R6/2	O	Diabetes mellitus	ELISA	Insulin Levels	decreased	increased	B	Clioquinol	metal-binding compound	Combined: anti-oxidation, downregulation of polyQ protein expression	Oral	Clioquinol down-regulates mutant huntingtin expression in vitro and mitigates pathology in a Huntington's disease mouse model	2005
1123	HD	R6/2	M	Balance and coordination alterations	Rotarod	Latency (s)	decreased	increased	B	FGF-2	Neurotrophic factor	Neurotrophic factor-induced neuroprotection	Subcutaneous	FGF-2 promotes neurogenesis and neuroprotection and prolongs survival in a transgenic mouse model of Huntington's disease	2005	1
1124	HD	R6/2	N	Neurogenesis impairment	Immunohistochemistry	BrdU+ cells in DG and SVZ regions	increased	increased	B	FGF-2	Neurotrophic factor	Neurotrophic factor-induced neuroprotection	Subcutaneous	FGF-2 promotes neurogenesis and neuroprotection and prolongs survival in a transgenic mouse model of Huntington's disease	2005
1125	HD	R6/2	N	polyQ protein aggregates	immunohistochemistry	Htt-positive striatal, cortical, nuclear, and perinuclear aggregates	ND	decreased	B	FGF-2	Neurotrophic factor	Neurotrophic factor-induced neuroprotection	Subcutaneous	FGF-2 promotes neurogenesis and neuroprotection and prolongs survival in a transgenic mouse model of Huntington's disease	2005
1126	HD	R6/2	N	Neuronal physiology alterations	immunohistochemistry	CB1 receptor levels	decreased	increased	B	FGF-2	Neurotrophic factor	Neurotrophic factor-induced neuroprotection	Subcutaneous	FGF-2 promotes neurogenesis and neuroprotection and prolongs survival in a transgenic mouse model of Huntington's disease	2005
1127	HD	R6/2	N	Neuronal physiology alterations	immunohistochemistry, Western blotting	DARPP-32 levels	decreased	increased	B	FGF-2	Neurotrophic factor	Neurotrophic factor-induced neuroprotection	Subcutaneous	FGF-2 promotes neurogenesis and neuroprotection and prolongs survival in a transgenic mouse model of Huntington's disease	2005
1128	HD	R6/2	O	Premature death	Observation	The average survival (days)	ND	increased	B	FGF-2	Neurotrophic factor	Neurotrophic factor-induced neuroprotection	Subcutaneous	FGF-2 promotes neurogenesis and neuroprotection and prolongs survival in a transgenic mouse model of Huntington's disease	2005
1129	HD	R6/2	O	Tremor	Observation	Tremor occurrence	ND	decreased	B	FGF-2	Neurotrophic factor	Neurotrophic factor-induced neuroprotection	Subcutaneous	FGF-2 promotes neurogenesis and neuroprotection and prolongs survival in a transgenic mouse model of Huntington's disease	2005
1130	HD	R6/2	O	Body weight loss	Weight measurement	Body weight (g)	ND	increased	B	FGF-2	Neurotrophic factor	Neurotrophic factor-induced neuroprotection	Subcutaneous	FGF-2 promotes neurogenesis and neuroprotection and prolongs survival in a transgenic mouse model of Huntington's disease	2005
1131	HD	R6/2	M	Balance and coordination alterations	Rotarod	Time (s)	ND	increased	B	mithramycin and cystamine	Histones/DNA binding antibiotic and transglutaminase inhibitor	Combined: Chromatin remodeling/ Tgase inhibition induced neuroprotection	Intraperitoneal and oral	ESET/SETDB1 gene expression and histone H3 (K9) trimethylation in Huntington’s disease	2006	1
1132	HD	R6/2	N	Brain atrophy	Weight measurement	Brain weight (g)	decreased	increased	B	mithramycin and cystamine	Histones/DNA binding antibiotic and transglutaminase inhibitor	Combined: Chromatin remodeling/ Tgase inhibition induced neuroprotection	Intraperitoneal and oral	ESET/SETDB1 gene expression and histone H3 (K9) trimethylation in Huntington’s disease	2006
1133	HD	R6/2	N	Brain atrophy	Stereological measurement	Ventricular hypertrophy, flattening of the striatum	increased	decreased	B	mithramycin and cystamine	Histones/DNA binding antibiotic and transglutaminase inhibitor	Combined: Chromatin remodeling/ Tgase inhibition induced neuroprotection	Intraperitoneal and oral	ESET/SETDB1 gene expression and histone H3 (K9) trimethylation in Huntington’s disease	2006
1134	HD	R6/2	N	Neuronal morphology alterations	Stereological measurement	Striatal neuronal size (mm2)	increased	decreased	B	mithramycin and cystamine	Histones/DNA binding antibiotic and transglutaminase inhibitor	Combined: Chromatin remodeling/ Tgase inhibition induced neuroprotection	Intraperitoneal and oral	ESET/SETDB1 gene expression and histone H3 (K9) trimethylation in Huntington’s disease	2006
1135	HD	R6/2	N	polyQ protein aggregates	immunohistochemistry	Number of Htt aggregates	ND	decreased	B	mithramycin and cystamine	Histones/DNA binding antibiotic and transglutaminase inhibitor	Combined: Chromatin remodeling/ Tgase inhibition induced neuroprotection	Intraperitoneal and oral	ESET/SETDB1 gene expression and histone H3 (K9) trimethylation in Huntington’s disease	2006
1136	HD	R6/2	N	Neuronal physiology alterations	Western Blot, RT-PCR and immunohistochemistry	ESET mRNA and protein level	increased	decreased	B	mithramycin and cystamine	Histones/DNA binding antibiotic and transglutaminase inhibitor	Combined: Chromatin remodeling/ Tgase inhibition induced neuroprotection	Intraperitoneal and oral	ESET/SETDB1 gene expression and histone H3 (K9) trimethylation in Huntington’s disease	2006
1137	HD	R6/2	N	Neuronal physiology alterations	Western Blot and immunohistochemistry	Alterations in histone modifications: Level of TMH-H3 (K9)	increased	decreased	B	mithramycin and cystamine	Histones/DNA binding antibiotic and transglutaminase inhibitor	Combined: Chromatin remodeling/ Tgase inhibition induced neuroprotection	Intraperitoneal and oral	ESET/SETDB1 gene expression and histone H3 (K9) trimethylation in Huntington’s disease	2006
1138	HD	R6/2	O	Premature death	Observation	Survival (%)	ND	increased	B	mithramycin and cystamine	Histones/DNA binding antibiotic and transglutaminase inhibitor	Combined: Chromatin remodeling/ Tgase inhibition induced neuroprotection	Intraperitoneal and oral	ESET/SETDB1 gene expression and histone H3 (K9) trimethylation in Huntington’s disease	2006
1139	HD	R6/2	O	Body weight loss	Weight measurement	Body weight (g)	ND	increased	B	mithramycin and cystamine	Histones/DNA binding antibiotic and transglutaminase inhibitor	Combined: Chromatin remodeling/ Tgase inhibition induced neuroprotection	Intraperitoneal and oral	ESET/SETDB1 gene expression and histone H3 (K9) trimethylation in Huntington’s disease	2006
1140	HD	R6/2	M	Locomotor impairment	Open field test	Squares entered	decreased	not different	NB	Cplx2 depletion or knockout	synaptic vesicle exocytosis stimulator	Neurotransmiter activity regulation	cross	Depletion of Complexin II does not affect disease progression in a mouse model of Huntington's disease (HD); support for role for complexin II in behavioural pathology in a mouse model of HD	2006	1
1141	HD	R6/2	M	Locomotor impairment	Open field test	Latency to reach periphery (s)	increased	not different	NB	Cplx2 depletion or knockout	synaptic vesicle exocytosis stimulator	Neurotransmiter activity regulation	cross	Depletion of Complexin II does not affect disease progression in a mouse model of Huntington's disease (HD); support for role for complexin II in behavioural pathology in a mouse model of HD	2006
1142	HD	R6/2	M	Balance and coordination alterations	Rotarod	Latency (s)	decreased	not different	NB	Cplx2 depletion or knockout	synaptic vesicle exocytosis stimulator	Neurotransmiter activity regulation	cross	Depletion of Complexin II does not affect disease progression in a mouse model of Huntington's disease (HD); support for role for complexin II in behavioural pathology in a mouse model of HD	2006
1143	HD	R6/2	C	Exploratory behavior impairment	Open field test	Grooming and hindlimb grooming frequency, rearing	partially decreased	partially increased	B	Cplx2 depletion or knockout	synaptic vesicle exocytosis stimulator	Neurotransmiter activity regulation	cross	Depletion of Complexin II does not affect disease progression in a mouse model of Huntington's disease (HD); support for role for complexin II in behavioural pathology in a mouse model of HD	2006
1144	HD	R6/2	C	Exploratory behavior impairment	Open field test	Anxiety: The percentage of time spent in central squares	increased	not different	NB	Cplx2 depletion or knockout	synaptic vesicle exocytosis stimulator	Neurotransmiter activity regulation	cross	Depletion of Complexin II does not affect disease progression in a mouse model of Huntington's disease (HD); support for role for complexin II in behavioural pathology in a mouse model of HD	2006
1145	HD	R6/2	C	Spatial learning deficits	Morris water maze	Latency to reach platform (s)	increased	not different	NB	Cplx2 depletion or knockout	synaptic vesicle exocytosis stimulator	Neurotransmiter activity regulation	cross	Depletion of Complexin II does not affect disease progression in a mouse model of Huntington's disease (HD); support for role for complexin II in behavioural pathology in a mouse model of HD	2006
1146	HD	R6/2	C	Spatial learning deficits	Morris water maze	Pathlength	decreased	partially decreased	DL	Cplx2 depletion or knockout	synaptic vesicle exocytosis stimulator	Neurotransmiter activity regulation	cross	Depletion of Complexin II does not affect disease progression in a mouse model of Huntington's disease (HD); support for role for complexin II in behavioural pathology in a mouse model of HD	2006
1147	HD	R6/2	C	Spatial learning deficits	Morris water maze	Swimspeed	decreased	not different	NB	Cplx2 depletion or knockout	synaptic vesicle exocytosis stimulator	Neurotransmiter activity regulation	cross	Depletion of Complexin II does not affect disease progression in a mouse model of Huntington's disease (HD); support for role for complexin II in behavioural pathology in a mouse model of HD	2006
1148	HD	R6/2	C	Spatial learning deficits	Morris water maze	Percentage of time spent swimming slowly	increased	increased	DL	Cplx2 depletion or knockout	synaptic vesicle exocytosis stimulator	Neurotransmiter activity regulation	cross	Depletion of Complexin II does not affect disease progression in a mouse model of Huntington's disease (HD); support for role for complexin II in behavioural pathology in a mouse model of HD	2006
1149	HD	R6/2	C	Spatial learning deficits	Morris water maze	thigmotaxis (% the distance at edge)	not different	partially increased		Cplx2 depletion or knockout	synaptic vesicle exocytosis stimulator	Neurotransmiter activity regulation	cross	Depletion of Complexin II does not affect disease progression in a mouse model of Huntington's disease (HD); support for role for complexin II in behavioural pathology in a mouse model of HD	2006
1150	HD	R6/2	C	Spatial learning deficits	Morris water maze	number of platform crossings	decreased	not different	NB	Cplx2 depletion or knockout	synaptic vesicle exocytosis stimulator	Neurotransmiter activity regulation	cross	Depletion of Complexin II does not affect disease progression in a mouse model of Huntington's disease (HD); support for role for complexin II in behavioural pathology in a mouse model of HD	2006
1151	HD	R6/2	O	Overall condition	Observation	SHIRPA score	increased	not different	NB	Cplx2 depletion or knockout	synaptic vesicle exocytosis stimulator	Neurotransmiter activity regulation	cross	Depletion of Complexin II does not affect disease progression in a mouse model of Huntington's disease (HD); support for role for complexin II in behavioural pathology in a mouse model of HD	2006
1152	HD	R6/2	O	Overall condition	Observation	General appearance	decreased	increased	B	Cplx2 depletion or knockout	synaptic vesicle exocytosis stimulator	Neurotransmiter activity regulation	cross	Depletion of Complexin II does not affect disease progression in a mouse model of Huntington's disease (HD); support for role for complexin II in behavioural pathology in a mouse model of HD	2006
1153	HD	R6/2	O	Body weight loss	Weight measurement	Body weight (g)	decreased	not different	NB	Cplx2 depletion or knockout	synaptic vesicle exocytosis stimulator	Neurotransmiter activity regulation	cross	Depletion of Complexin II does not affect disease progression in a mouse model of Huntington's disease (HD); support for role for complexin II in behavioural pathology in a mouse model of HD	2006
1154	HD	R6/2	O	Premature death	Observation	Percentage survival	decreased	not different	NB	Cplx2 depletion or knockout	synaptic vesicle exocytosis stimulator	Neurotransmiter activity regulation	cross	Depletion of Complexin II does not affect disease progression in a mouse model of Huntington's disease (HD); support for role for complexin II in behavioural pathology in a mouse model of HD	2006
1155	HD	R6/2	O	Diabetes mellitus	Glucometer	Urinal glucose level	increased	not different	NB	Cplx2 depletion or knockout	synaptic vesicle exocytosis stimulator	Neurotransmiter activity regulation	cross	Depletion of Complexin II does not affect disease progression in a mouse model of Huntington's disease (HD); support for role for complexin II in behavioural pathology in a mouse model of HD	2006
1156	HD	R6/2	O	Visual impairment	Visual cliff avoidance test	Latency to dismount platform, latency to step over cliff	partially increased	not different	NB	Cplx2 depletion or knockout	synaptic vesicle exocytosis stimulator	Neurotransmiter activity regulation	cross	Depletion of Complexin II does not affect disease progression in a mouse model of Huntington's disease (HD); support for role for complexin II in behavioural pathology in a mouse model of HD	2006
1157	HD	R6/2	M	Balance and coordination alterations	Rotarod	Latency to fall (s)	ND	increased	B	Cystamine	transglutaminase inhibitor	Tgase inhibition induced neuroprotection	Oral	The protective effects of cystamine in the R6/2 Huntington's disease mouse involve mechanisms other than the inhibition of tissue transglutaminase	2006	1
1158	HD	R6/2	M	Clasping behavior	Tail suspension test	Age of onset of clasping	ND	increased	B	Cystamine	transglutaminase inhibitor	Tgase inhibition induced neuroprotection	Oral	The protective effects of cystamine in the R6/2 Huntington's disease mouse involve mechanisms other than the inhibition of tissue transglutaminase	2006
1159	HD	R6/2	M	Locomotor impairment	Home Cage Observations	Age of onset of ambulatory inactivity	ND	increased	B	Cystamine	transglutaminase inhibitor	Tgase inhibition induced neuroprotection	Oral	The protective effects of cystamine in the R6/2 Huntington's disease mouse involve mechanisms other than the inhibition of tissue transglutaminase	2006
1160	HD	R6/2	O	Premature death	Observation	Percentage of mice surviving	ND	increased	B	Cystamine	transglutaminase inhibitor	Tgase inhibition induced neuroprotection	Oral	The protective effects of cystamine in the R6/2 Huntington's disease mouse involve mechanisms other than the inhibition of tissue transglutaminase	2006
1161	HD	R6/2	O	Body weight loss	Weight measurement	Body weight (g)	ND	increased	B	Cystamine	transglutaminase inhibitor	Tgase inhibition induced neuroprotection	Oral	The protective effects of cystamine in the R6/2 Huntington's disease mouse involve mechanisms other than the inhibition of tissue transglutaminase	2006
1162	HD	R6/2	N	Neuronal physiology alterations	Transglutaminase assay, immunohistochemistry	Brain Tgase activity (pmol/hr/mg protein)	ND	decreased	B	Cystamine	transglutaminase inhibitor	Tgase inhibition induced neuroprotection	Oral	The protective effects of cystamine in the R6/2 Huntington's disease mouse involve mechanisms other than the inhibition of tissue transglutaminase	2006
1163	HD	R6/2	M	Balance and coordination alterations	Rotarod	Time (s)	decreased	increased	B	Coenzyme Q10	Free-radical scavenger	Mitochondrial dysfunction/Anti-oxidation	Oral	Dose ranging and efficacy study of high-dose coenzyme Q10 formulations in Huntington's disease mice	2006	1
1164	HD	R6/2	M	Grip strength impairment	Grip strength meter	Grip strength (kg)	decreased	increased	B	Coenzyme Q10	Free-radical scavenger	Mitochondrial dysfunction/Anti-oxidation	Oral	Dose ranging and efficacy study of high-dose coenzyme Q10 formulations in Huntington's disease mice	2006
1165	HD	R6/2	N	Brain atrophy	Stereological measurement	Ventricular hypertrophy, flattening of the striatum	increased	decreased	B	Coenzyme Q10	Free-radical scavenger	Mitochondrial dysfunction/Anti-oxidation	Oral	Dose ranging and efficacy study of high-dose coenzyme Q10 formulations in Huntington's disease mice	2006
1166	HD	R6/2	N	Neuronal morphology alterations	Stereological measurement	Neuronal size (um2)	decreased	increased	B	Coenzyme Q10	Free-radical scavenger	Mitochondrial dysfunction/Anti-oxidation	Oral	Dose ranging and efficacy study of high-dose coenzyme Q10 formulations in Huntington's disease mice	2006
1167	HD	R6/2	N	polyQ protein aggregates	Immunohistochemistry	Number of polyQ protein aggregates	ND	decreased	B	Coenzyme Q10	Free-radical scavenger	Mitochondrial dysfunction/Anti-oxidation	Oral	Dose ranging and efficacy study of high-dose coenzyme Q10 formulations in Huntington's disease mice	2006
1168	HD	R6/2	O	Premature death	Observation	Survival %	ND	increased	B	Coenzyme Q10	Free-radical scavenger	Mitochondrial dysfunction/Anti-oxidation	Oral	Dose ranging and efficacy study of high-dose coenzyme Q10 formulations in Huntington's disease mice	2006
1169	HD	R6/2	O	Body weight loss	Weight measurement	Body weight (g)	decreased	increased	B	Coenzyme Q10	Free-radical scavenger	Mitochondrial dysfunction/Anti-oxidation	Oral	Dose ranging and efficacy study of high-dose coenzyme Q10 formulations in Huntington's disease mice	2006
1170	HD	R6/2	O	Oxidative and nitrosative stress	HPLC	Urinary and brain 8-OH2dG level (ng/mg creatine, pg/ug 2DG)	increased	decreased	B	Coenzyme Q10	Free-radical scavenger	Mitochondrial dysfunction/Anti-oxidation	Oral	Dose ranging and efficacy study of high-dose coenzyme Q10 formulations in Huntington's disease mice	2006
1171	HD	R6/2	N	Neuronal physiology alterations	HPLC	Serum and brain levels of coenzyme Q10 and Q9	partially decreased	increased	B	Coenzyme Q10	Free-radical scavenger	Mitochondrial dysfunction/Anti-oxidation	Oral	Dose ranging and efficacy study of high-dose coenzyme Q10 formulations in Huntington's disease mice	2006
1172	HD	R6/2	N	Neuronal physiology alterations	HPLC	ATP level (pmol/mg)	decreased	increased	B	Coenzyme Q10	Free-radical scavenger	Mitochondrial dysfunction/Anti-oxidation	Oral	Dose ranging and efficacy study of high-dose coenzyme Q10 formulations in Huntington's disease mice	2006
1173	HD	R6/2	M	Balance and coordination alterations	Rotarod	Latency to fall (s)	decreased	not different	NB	REGg depletion	Proteasomal cleavage inhibitor	Clearance machinery: polyQ protein turnover enhancement (UPS)	Cross	Proteasome impairment does not contribute to pathogenesis in R6/2 Huntington's disease mice: exclusion of proteasome activator REGgamma as a therapeutic target	2006	1
1174	HD	R6/2	M	Grip strength impairment	Grip strength meter	Grip strength (g)	decreased	not different	NB	REGg depletion	Proteasomal cleavage inhibitor	Clearance machinery: polyQ protein turnover enhancement (UPS)	Cross	Proteasome impairment does not contribute to pathogenesis in R6/2 Huntington's disease mice: exclusion of proteasome activator REGgamma as a therapeutic target	2006
1175	HD	R6/2	M	Locomotor impairment	Open field test	Activity	decreased	decreased	DL	REGg depletion	Proteasomal cleavage inhibitor	Clearance machinery: polyQ protein turnover enhancement (UPS)	Cross	Proteasome impairment does not contribute to pathogenesis in R6/2 Huntington's disease mice: exclusion of proteasome activator REGgamma as a therapeutic target	2006
1176	HD	R6/2	M	Locomotor impairment	Open field test	Mobility	decreased	not different	NB	REGg depletion	Proteasomal cleavage inhibitor	Clearance machinery: polyQ protein turnover enhancement (UPS)	Cross	Proteasome impairment does not contribute to pathogenesis in R6/2 Huntington's disease mice: exclusion of proteasome activator REGgamma as a therapeutic target	2006
1177	HD	R6/2	M	Locomotor impairment	Open field test	Centre rearing counts	decreased	not different	NB	REGg depletion	Proteasomal cleavage inhibitor	Clearance machinery: polyQ protein turnover enhancement (UPS)	Cross	Proteasome impairment does not contribute to pathogenesis in R6/2 Huntington's disease mice: exclusion of proteasome activator REGgamma as a therapeutic target	2006
1178	HD	R6/2	M	Locomotor impairment	Open field test	Rearing count	decreased	decreased	DL	REGg depletion	Proteasomal cleavage inhibitor	Clearance machinery: polyQ protein turnover enhancement (UPS)	Cross	Proteasome impairment does not contribute to pathogenesis in R6/2 Huntington's disease mice: exclusion of proteasome activator REGgamma as a therapeutic target	2006
1179	HD	R6/2	N	polyQ protein aggregates	Immunohistochemistry	Overall size and amount of hippocampal inclusions	ND	not different	NB	REGg depletion	Proteasomal cleavage inhibitor	Clearance machinery: polyQ protein turnover enhancement (UPS)	Cross	Proteasome impairment does not contribute to pathogenesis in R6/2 Huntington's disease mice: exclusion of proteasome activator REGgamma as a therapeutic target	2006
1180	HD	R6/2	N	Neuronal physiology alterations	Proteasome assay	20S proteasome activity (chymotrypsin-like activity AU)	increased	not different	NB	REGg depletion	Proteasomal cleavage inhibitor	Clearance machinery: polyQ protein turnover enhancement (UPS)	Cross	Proteasome impairment does not contribute to pathogenesis in R6/2 Huntington's disease mice: exclusion of proteasome activator REGgamma as a therapeutic target	2006
1181	HD	R6/2	N	Neuronal physiology alterations	Proteasome assay	26S proteasome activity (% soluble per minute AU)	not different	not different	NB	REGg depletion	Proteasomal cleavage inhibitor	Clearance machinery: polyQ protein turnover enhancement (UPS)	Cross	Proteasome impairment does not contribute to pathogenesis in R6/2 Huntington's disease mice: exclusion of proteasome activator REGgamma as a therapeutic target	2006
1182	HD	R6/2	M	Balance and coordination alterations	Rotarod	Latency (s)	ND	increased	B	PN401	Uridine prodrug	Mitochondrial dysfunction/energy metabolism	Oral	Oral uridine pro-drug PN401 is neuroprotective in the R6/2 and N171-82Q mouse models of Huntington's disease.	2006	1
1183	HD	R6/2	O	Premature death	Observation	Survival %	ND	increased	B	PN401	Uridine prodrug	Mitochondrial dysfunction/energy metabolism	Oral	Oral uridine pro-drug PN401 is neuroprotective in the R6/2 and N171-82Q mouse models of Huntington's disease.	2006
1184	HD	R6/2	O	Body weight loss	Weight measurement	Body weight over the time (g)	ND	not different	NB	PN401	Uridine prodrug	Mitochondrial dysfunction/energy metabolism	Oral	Oral uridine pro-drug PN401 is neuroprotective in the R6/2 and N171-82Q mouse models of Huntington's disease.	2006
1185	HD	R6/2	M	Balance and coordination alterations	Rotarod	Latency to fall (s)	decreased	not different	NB	Riluzole	Voltage-gated sodium channels stabilizer	Clearance machinery: Inhibition of polyQ protein aggregation	Oral	Evaluation of the benzothiazole aggregation inhibitors riluzole and PGL-135 as therapeutics for Huntington's disease.	2006	1
1186	HD	R6/2	M	Grip strength impairment	Grip strength meter	Grip strength (g)	decreased	not different	NB	Riluzole	Voltage-gated sodium channels stabilizer	Clearance machinery: Inhibition of polyQ protein aggregation	Oral	Evaluation of the benzothiazole aggregation inhibitors riluzole and PGL-135 as therapeutics for Huntington's disease.	2006
1187	HD	R6/2	M	Locomotor impairment	Activity chamber	Activity (counts per minute)	decreased	not different	NB	Riluzole	Voltage-gated sodium channels stabilizer	Clearance machinery: Inhibition of polyQ protein aggregation	Oral	Evaluation of the benzothiazole aggregation inhibitors riluzole and PGL-135 as therapeutics for Huntington's disease.	2006
1188	HD	R6/2	M	Locomotor impairment	Activity chamber	Mobility (counts per minute)	decreased	not different	NB	Riluzole	Voltage-gated sodium channels stabilizer	Clearance machinery: Inhibition of polyQ protein aggregation	Oral	Evaluation of the benzothiazole aggregation inhibitors riluzole and PGL-135 as therapeutics for Huntington's disease.	2006
1189	HD	R6/2	M	Locomotor impairment	Activity chamber	Rearing (counts per minute)	decreased	not different	NB	Riluzole	Voltage-gated sodium channels stabilizer	Clearance machinery: Inhibition of polyQ protein aggregation	Oral	Evaluation of the benzothiazole aggregation inhibitors riluzole and PGL-135 as therapeutics for Huntington's disease.	2006
1190	HD	R6/2	M	Locomotor impairment	Activity chamber	Centre rearing (counts per minute)	decreased	not different	NB	Riluzole	Voltage-gated sodium channels stabilizer	Clearance machinery: Inhibition of polyQ protein aggregation	Oral	Evaluation of the benzothiazole aggregation inhibitors riluzole and PGL-135 as therapeutics for Huntington's disease.	2006
1191	HD	R6/2	N	polyQ protein aggregates	Organotypic Slice Culture Assay	Aggregate count, intensity and area	ND	decreased	B	Riluzole	Voltage-gated sodium channels stabilizer	Clearance machinery: Inhibition of polyQ protein aggregation	in vitro	Evaluation of the benzothiazole aggregation inhibitors riluzole and PGL-135 as therapeutics for Huntington's disease.	2006
1192	HD	R6/2	N	Brain atrophy	Weight measurement	Brain weight (g)	decreased	not different	NB	Riluzole	Voltage-gated sodium channels stabilizer	Clearance machinery: Inhibition of polyQ protein aggregation	Oral	Evaluation of the benzothiazole aggregation inhibitors riluzole and PGL-135 as therapeutics for Huntington's disease.	2006
1193	HD	R6/2	N	polyQ protein aggregates	Immunohistochemistry	Striatal and cortical aggregate load	ND	not different	NB	Riluzole	Voltage-gated sodium channels stabilizer	Clearance machinery: Inhibition of polyQ protein aggregation	Oral	Evaluation of the benzothiazole aggregation inhibitors riluzole and PGL-135 as therapeutics for Huntington's disease.	2006
1194	HD	R6/2	O	Body weight loss	Weight measurement	Body weight (g)	partially decreased	decreased	DL	Riluzole	Voltage-gated sodium channels stabilizer	Clearance machinery: Inhibition of polyQ protein aggregation	Oral	Evaluation of the benzothiazole aggregation inhibitors riluzole and PGL-135 as therapeutics for Huntington's disease.	2006
1195	HD	R6/2	N	polyQ protein aggregates	Organotypic Slice Culture Assay	Aggregate count, intensity and area	ND	decreased	B	PGL-135	polyQ aggregation inhibitor	Clearance machinery: Inhibition of polyQ protein aggregation	in vitro	Evaluation of the benzothiazole aggregation inhibitors riluzole and PGL-135 as therapeutics for Huntington's disease.	2006	1
[truncated: 820 more rows]

## Sheet: Sheet2
Etykiety wierszy			List of polyQ mouse models
DRPLA
Atro 118Q
HD
CAG140
HD190QG
HDBAC
N171-82Q
NLS-N171-82Q
Q111
R6/1
R6/2
[truncated: 21 more rows]

[truncated: 3 more sheets: Sheet3, Sheet4, Sheet5]
